# Supplementary material for: Serous Cavity Mast Cells Depend on the ROQUIN Paralogs
Source: Eur J Immunol. 2025 Dec 19;55(12):e70110. doi: 10.1002/eji.70110 (PMC12716222; doi:10.1002/eji.70110)
Supplement: Supplementary file 3 — Supporting File 3: eji70110‐sup‐0003‐SuppMat.xlsx. [file EJI-55-e70110-s004.xlsx]

## Sheet: cPMC  dKO vs CTR
Row.names	UNIT_ID	GeneSymbol	GeneAccession	EntrezID	GeneName	Statistics	Mean dKO	Mean CTR	StandardError	DegreeOfFreedom	P-Value	P-Adjusted	FoldChange	log2FC
10445977	10822	Ebi3	NM_015766	50498	Epstein-Barr virus induced gene 3	20.6809	799.158	41.88	0.205704	2.09207	0.001874	0.001874	0.0524051	-4.25415
10606640	28576	Nox1	NM_172203	237038	NADPH oxidase 1	12.3498	288.029	25.9012	0.28139	2.14924	0.00492792	0.00492792	0.0899257	-3.47512
10430006	9128	Slc39a4	NM_028064	72027	solute carrier family 39 (zinc transporter), member 4	17.041	1251.64	154.328	0.177205	3.43305	0.000193845	0.000193845	0.123301	-3.01974
10554599	22462	Adamtsl3	NM_001190374	269959	ADAMTS-like 3	12.5662	359.666	68.9855	0.18958	2.48811	0.00258439	0.00258439	0.191804	-2.3823
10527012	19410	Lfng	NM_008494	16848	LFNG O-fucosylpeptide 3-beta-N-acetylglucosaminyltransferase	15.3382	2764.89	637.9	0.137945	2.0468	0.00383254	0.00383254	0.230714	-2.11582
10556082	22669	Ppfibp2	NM_008905	19024	PTPRF interacting protein, binding protein 2 (liprin beta 2)	10.9066	901.466	241.794	0.174069	2.23501	0.00554944	0.00554944	0.268223	-1.8985
10562234	23345	Hpn	NM_001110252	15451	hepsin	5.52829	460.875	128.508	0.333289	2.03662	0.0299633	0.0299633	0.278834	-1.84252
10520388	18764	Rbm33	NM_028234	381626	RNA binding motif protein 33	8.85168	626.608	178.584	0.204589	3.32604	0.00200678	0.00200678	0.285002	-1.81096
10432675	9368	I730030J21Rik	NR_045781	619313	RIKEN cDNA I730030J21 gene	10.1238	197.823	56.4819	0.178623	2.88776	0.00241359	0.00241359	0.285517	-1.80835
10486102	15088	Gpr176	NM_201367	381413	G protein-coupled receptor 176	4.79481	468.677	139.18	0.36532	3.523	0.0118425	0.0118425	0.296964	-1.75164
10560685	23175	Bcl3	NM_033601	12051	B cell leukemia/lymphoma 3	11.9286	397.292	123.031	0.141774	2.67854	0.00213366	0.00213366	0.309675	-1.69117
10553956	22396	Tm2d3	ENSMUST00000065574	68634	TM2 domain containing 3	25.0743	1011.32	337.752	0.0631005	3.89262	1.89239e-05	1.89239e-05	0.333972	-1.5822
10407445	6603	NA	NA	-1	NA	4.6716	1048.86	353.744	0.335654	3.85905	0.0103616	0.0103616	0.337265	-1.56805
10551891	22164	Nfkbid	NM_172142	243910	nuclear factor of kappa light polypeptide gene enhancer in B cells inhibitor, delta	18.7529	1883.88	652.345	0.0815875	3.46125	0.000132477	0.000132477	0.346276	-1.53001
10475544	13959	Sema6d	NM_199241	214968	sema domain, transmembrane domain (TM), and cytoplasmic domain, (semaphorin) 6D	7.01962	137.762	48.0107	0.216642	2.81829	0.00726197	0.00726197	0.348505	-1.52075
10516266	18345	Zc3h12a	NM_153159	230738	zinc finger CCCH type containing 12A	11.0662	559.724	198.646	0.135053	3.01768	0.00153897	0.00153897	0.354899	-1.49452
10466712	13001	Mamdc2	NM_174857	71738	MAM domain containing 2	8.24085	477.777	179.246	0.171632	3.11609	0.00324487	0.00324487	0.375167	-1.4144
10541333	20884	Slc6a12	NM_133661	14411	solute carrier family 6 (neurotransmitter transporter, betaine/GABA), member 12	3.17717	1523.47	586.386	0.433541	3.53493	0.039974	0.039974	0.384902	-1.37744
10362210	1825	Med23	NM_001166416	70208	mediator complex subunit 23	11.6586	1300.85	534.109	0.110154	3.33175	0.000814935	0.000814935	0.410585	-1.28425
10495285	16026	Sort1	NM_019972	20661	sortilin 1	14.1654	163.338	73.0658	0.0819314	2.69685	0.00130976	0.00130976	0.447329	-1.16059
10469404	13277	Cacnb2	NM_023116	12296	calcium channel, voltage-dependent, beta 2 subunit	7.95068	110.602	50.7882	0.141222	3.59424	0.00209422	0.00209422	0.459198	-1.12281
10369388	2615	Unc5b	NM_029770	107449	unc-5 homolog B (C. elegans)	10.4767	354.001	164.622	0.105434	3.75456	0.000647894	0.000647894	0.465033	-1.10459
10377372	3427	Slc25a35	NM_028048	71998	solute carrier family 25, member 35	9.82533	526.058	249.777	0.109369	2.17813	0.007642	0.007642	0.474808	-1.07458
10364262	2052	Itgb2	NM_008404	16414	integrin beta 2	7.48448	674.212	324.503	0.140955	3.34878	0.00334677	0.00334677	0.481306	-1.05497
10562251	23346	Scn1b	NM_011322	20266	sodium channel, voltage-gated, type I, beta	6.43982	1535.12	755.572	0.15881	2.00885	0.0230194	0.0230194	0.492192	-1.02271
10583669	25920	AB124611	NM_001198794	382062	cDNA sequence AB124611	4.07945	212.754	104.843	0.250268	2.29581	0.0434781	0.0434781	0.492789	-1.02096
10506397	17297	Mier1	NM_027696	71148	mesoderm induction early response 1 homolog (Xenopus laevis	13.9151	1231.17	613.068	0.0722894	3.07061	0.000711128	0.000711128	0.497955	-1.00591
10485745	15042	Ano3	NM_001128103	228432	anoctamin 3	3.36822	237.519	118.447	0.298021	3.8984	0.0292207	0.0292207	0.498685	-1.0038
10400546	5783	Fbxo33	NM_001033156	70611	F-box protein 33	17.5679	1640.8	824.52	0.0565109	2.489	0.001129	0.001129	0.502511	-0.992773
10583496	25908	Ppan	NM_145610	235036	peter pan homolog (Drosophila)	8.04237	510.859	258.441	0.122239	2.30643	0.00980599	0.00980599	0.505896	-0.983087
10451238	11396	Polr1c	NM_009085	20016	polymerase (RNA) I polypeptide C	10.1402	806.594	409.32	0.0965078	3.96101	0.00055951	0.00055951	0.507468	-0.978611
10412078	7153	Gapt	NM_177713	238875	Grb2-binding adaptor, transmembrane	8.31563	253.493	128.773	0.117504	2.48194	0.00714222	0.00714222	0.507993	-0.977119
10443749	10573	Ubash3a	NM_177823	328795	ubiquitin associated and SH3 domain containing, A	4.46614	334.474	176.298	0.206862	3.259	0.0175155	0.0175155	0.527091	-0.923876
10598467	27489	Pim2	NM_138606	18715	proviral integration site 2	3.9998	409.744	219.379	0.225336	2.99613	0.0280794	0.0280794	0.535405	-0.901297
10593499	26963	AI593442	NM_178906	330941	expressed sequence AI593442	4.08596	1249.69	669.461	0.220387	3.99214	0.0150847	0.0150847	0.535703	-0.900495
10523727	19094	Pkd2	NM_008861	18764	polycystic kidney disease 2	6.34794	224.334	120.191	0.141829	3.9943	0.00317015	0.00317015	0.535766	-0.900325
10446656	10882	Lpin2	NM_001164885	64898	lipin 2	8.83469	571.014	307.173	0.101246	2.37407	0.00719585	0.00719585	0.537944	-0.894472
10463630	12691	Mir146b	NR_030468	751550	microRNA 146b	6.68646	210.557	113.576	0.133188	3.49452	0.0041547	0.0041547	0.539405	-0.890559
10429926	9120	Dgat1	NM_010046	13350	diacylglycerol O-acyltransferase 1	8.18294	519.515	282.94	0.107134	3.03678	0.00364987	0.00364987	0.544624	-0.876668
10460371	12323	Ptprcap	ENSMUST00000061086	19265	protein tyrosine phosphatase, receptor type, C polypeptide-associated protein	4.24865	232.407	128.298	0.201747	3.94132	0.013594	0.013594	0.55204	-0.857155
10439744	10105	Cd96	NM_032465	84544	CD96 antigen	4.91567	5404.13	2996.1	0.173116	3.97259	0.00809541	0.00809541	0.554409	-0.850977
10536898	20395	Irf5	NM_012057	27056	interferon regulatory factor 5	4.60605	250.095	138.728	0.184587	3.5797	0.0129417	0.0129417	0.554701	-0.850218
10584259	25976	Fez1	ENSMUST00000034630	235180	fasciculation and elongation protein zeta 1 (zygin I)	6.80259	275.046	153.228	0.124069	2.78312	0.00821482	0.00821482	0.5571	-0.843992
10412607	7207	Abhd6	NM_025341	66082	abhydrolase domain containing 6	4.84568	250.673	139.668	0.174136	2.20943	0.0327446	0.0327446	0.557171	-0.843808
10397683	5428	Ttc8	NM_198311	76260	tetratricopeptide repeat domain 8	7.46805	146.562	82.5138	0.11098	3.48766	0.00290369	0.00290369	0.562996	-0.828803
10369102	2588	Gm9766	NM_001204983	100038725	predicted gene 9766	6.30044	219.83	124.609	0.129988	3.87039	0.00362112	0.00362112	0.566842	-0.818981
10590467	26615	D9Ertd402e	NM_001013405	382117	DNA segment, Chr 9, ERATO Doi 402, expressed	4.72335	129.581	73.6208	0.172688	3.9734	0.00929914	0.00929914	0.568146	-0.815666
10545135	21340	Il12rb2	NM_008354	16162	interleukin 12 receptor, beta 2	4.10204	1338.14	760.588	0.198691	3.57209	0.0186302	0.0186302	0.568394	-0.815037
10576439	25108	Cog2	NM_029746	76332	component of oligomeric golgi complex 2	8.48208	524.211	298.237	0.0959302	3.22163	0.00261222	0.00261222	0.568926	-0.813687
10362904	1913	Rtn4ip1	NM_130892	170728	reticulon 4 interacting protein 1	4.07141	384.435	219.727	0.198219	2.3763	0.0410723	0.0410723	0.571558	-0.807028
10386394	4345	Zfp867	NM_178417	237775	zinc finger protein 867	4.77563	59.3403	34.0583	0.167728	3.86337	0.00959117	0.00959117	0.573948	-0.801008
10512470	17910	Cd72	NM_001110320	12517	CD72 antigen	4.22833	670.861	387.26	0.187476	3.38424	0.0189746	0.0189746	0.577258	-0.792712
10503382	16945	Runx1t1	NM_001111027	12395	runt-related transcription factor 1; translocated to, 1 (cyclin D-related)	3.79983	53.3756	30.8192	0.208523	3.00451	0.0319244	0.0319244	0.577403	-0.792349
10532538	19959	Asphd2	NM_028386	72898	aspartate beta-hydroxylase domain containing 2	3.28684	424.978	246.212	0.239587	3.48889	0.0370668	0.0370668	0.579353	-0.787485
10441620	10344	Fgfr1op	ENSMUST00000097419	75296	Fgfr1 oncogene partner	4.1279	174.981	101.474	0.190432	3.70426	0.0169833	0.0169833	0.579917	-0.786082
10599200	27594	Pgrmc1	NM_016783	53328	progesterone receptor membrane component 1	7.19703	1454.27	859.431	0.105438	2.32079	0.0123472	0.0123472	0.590972	-0.758838
10501183	16690	4933431E20Rik	BC060136	329735	RIKEN cDNA 4933431E20 gene	3.55881	54.8199	32.5161	0.211741	2.86845	0.0406692	0.0406692	0.593144	-0.753546
10403303	6087	NA	NA	-1	NA	3.9016	541.124	321.31	0.19274	2.94416	0.0309178	0.0309178	0.593782	-0.751995
10491970	15665	Lhfp	NM_175386	108927	lipoma HMGIC fusion partner	16.505	1270.54	756.18	0.0453582	3.08263	0.000413897	0.000413897	0.595166	-0.748636
10400762	5814	Map4k5	NM_201519	399510	mitogen-activated protein kinase kinase kinase kinase 5	7.21319	518.869	308.939	0.103706	3.62777	0.00282387	0.00282387	0.595408	-0.748049
10496592	16148	NA	NA	-1	NA	3.08505	249.697	148.845	0.241931	3.99584	0.0368016	0.0368016	0.596101	-0.746371
10358845	1481	E330020D12Rik	NR_033736	626058	Riken cDNA E330020D12 gene	3.17621	664.346	398.286	0.232393	3.41757	0.0419361	0.0419361	0.599516	-0.73813
10454512	11703	NA	NA	-1	NA	3.78116	93.3155	55.9524	0.195156	3.96719	0.0197096	0.0197096	0.599604	-0.737918
10424252	8499	Wdyhv1	NM_029734	76773	WDYHV motif containing 1	11.8144	1069.72	644.674	0.0618397	3.98273	0.000301048	0.000301048	0.602654	-0.730598
10534253	20126	Gtf2ird1	NM_001081462	57080	general transcription factor II I repeat domain-containing 1	5.33466	211.804	127.941	0.136324	3.86272	0.00655806	0.00655806	0.604057	-0.727243
10583759	25926	Ccdc159	NM_001164614	67119	coiled-coil domain containing 159	6.20353	173.601	104.865	0.11723	3.81783	0.0040022	0.0040022	0.604058	-0.727241
10540283	20791	Ppp4r2	NM_182939	232314	protein phosphatase 4, regulatory subunit 2	4.40488	303.179	183.316	0.16478	2.96924	0.0221685	0.0221685	0.604647	-0.725835
10582074	25708	Mphosph6	NM_026758	68533	M phase phosphoprotein 6	6.15071	600.162	362.937	0.117976	3.45931	0.00563361	0.00563361	0.604732	-0.725632
10462501	12577	2700046G09Rik	NR_033198	67188	RIKEN cDNA 2700046G09 gene	6.12216	213.399	129.163	0.118317	3.77346	0.00435292	0.00435292	0.605266	-0.724359
10395682	5230	Gm5785	AK033420	544864	predicted gene 5785	5.16638	468.733	284.388	0.139538	2.69327	0.018262	0.018262	0.606716	-0.720907
10444595	10641	Lsm2	NM_030597	27756	LSM2 homolog, U6 small nuclear RNA associated (S. cerevisiae)	7.74458	184.789	112.127	0.0930648	3.37913	0.00290043	0.00290043	0.606783	-0.720747
10549842	21874	Zfp667	NM_001024928	384763	zinc finger protein 667	5.32283	302.531	183.621	0.135333	3.36306	0.00962838	0.00962838	0.606948	-0.720355
10397189	5371	Ptgr2	NM_029880	77219	prostaglandin reductase 2	5.77937	846.036	515.799	0.123527	2.78686	0.0125802	0.0125802	0.609665	-0.713911
10535904	20283	Hsph1	NM_013559	15505	heat shock 105kDa/110kDa protein 1	7.50355	429.8	262.566	0.0947533	3.07081	0.00452275	0.00452275	0.610903	-0.710985
10496569	16146	Gbp7	NM_145545	229900	guanylate binding protein 7	6.00602	726.728	445.491	0.117552	3.06207	0.00871944	0.00871944	0.613009	-0.70602
10398907	5591	Pld4	NM_178911	104759	phospholipase D family, member 4	3.51189	57.7616	35.4645	0.200386	3.99922	0.0246378	0.0246378	0.613981	-0.703734
10554013	22401	Chsy1	NM_001081163	269941	chondroitin sulfate synthase 1	8.44167	5723.98	3517.89	0.0831956	2.86704	0.00413179	0.00413179	0.614588	-0.702308
10552697	22287	Napsa	NM_008437	16541	napsin A aspartic peptidase	4.39438	182.884	112.722	0.158875	3.93852	0.0121547	0.0121547	0.616359	-0.698157
10494043	15899	Tdrkh	NM_028307	72634	tudor and KH domain containing protein	3.7094	92.3305	56.9431	0.187978	2.8859	0.0363598	0.0363598	0.616731	-0.697287
10403081	6068	Wdr60	NM_146039	217935	WD repeat domain 60	11.4429	103.89	64.272	0.0605434	2.17473	0.0055425	0.0055425	0.618655	-0.692793
10422512	8350	A2ld1	NM_145466	223267	AIG2-like domain 1	4.20102	378.222	234.102	0.164744	3.13942	0.0224959	0.0224959	0.618955	-0.692094
10428209	8933	NA	NA	-1	NA	3.89482	914.284	566.813	0.177099	2.3571	0.0457754	0.0457754	0.619953	-0.689769
10474836	13901	Ivd	ENSMUST00000028807	56357	isovaleryl coenzyme A dehydrogenase	7.78218	734.403	455.658	0.0884868	3.94243	0.00155992	0.00155992	0.620447	-0.68862
10478825	14294	Ddx27	NM_153065	228889	DEAD (Asp-Glu-Ala-Asp) box polypeptide 27	5.63772	292.518	181.573	0.122031	2.54156	0.0169922	0.0169922	0.620724	-0.687976
10442904	10502	Jmjd8	NM_028101	72106	jumonji domain containing 8	11.8345	778.709	483.561	0.058083	3.17995	0.00097915	0.00097915	0.620978	-0.687386
10596492	27266	Parp3	NM_145619	235587	poly (ADP-ribose) polymerase family, member 3	4.71644	657.893	409.518	0.145009	2.97255	0.0184248	0.0184248	0.62247	-0.683924
10438909	10022	Atp13a3	NM_001128096	224088	ATPase type 13A3	4.37042	187.534	117.036	0.155637	2.28871	0.0378612	0.0378612	0.624079	-0.680199
10478145	14228	Ppp1r16b	ENSMUST00000052927	228852	protein phosphatase 1, regulatory (inhibitor) subunit 16B	5.15664	314.566	197.105	0.130782	2.98155	0.0143575	0.0143575	0.626595	-0.674395
10372028	2845	Plxnc1	NM_018797	54712	plexin C1	3.05611	286.304	179.89	0.219376	3.53908	0.0444128	0.0444128	0.628317	-0.670435
10508961	17549	Slc30a2	NM_001039677	230810	solute carrier family 30 (zinc transporter), member 2	11.522	1262.68	793.664	0.0581403	3.95277	0.000345994	0.000345994	0.628554	-0.669891
10505982	17259	Fggy	NM_029347	75578	FGGY carbohydrate kinase domain containing	3.85775	246.707	155.093	0.17359	2.93455	0.0320089	0.0320089	0.628652	-0.669666
10600825	27819	Zc3h12b	NM_001034907	547176	zinc finger CCCH-type containing 12B	4.19571	107.32	67.5472	0.159199	2.48147	0.035535	0.035535	0.629399	-0.667953
10521168	18831	Nat8l	NM_001001985	269642	N-acetyltransferase 8-like	8.04054	99.9707	63.1329	0.0824713	2.48383	0.00772673	0.00772673	0.631514	-0.663113
10355785	1140	Glb1l	NM_029010	74577	galactosidase, beta 1-like	7.33951	382.78	243.901	0.0885912	3.60319	0.00272835	0.00272835	0.637185	-0.650216
10537712	20477	Gstk1	NM_029555	76263	glutathione S-transferase kappa 1	9.63185	2065.67	1317.08	0.0674088	3.99539	0.000653393	0.000653393	0.637602	-0.649272
10398665	5573	Tnfaip2	NM_009396	21928	tumor necrosis factor, alpha-induced protein 2	9.3235	183.479	117.069	0.0695292	3.2155	0.00196053	0.00196053	0.638052	-0.648254
10515220	18220	Faah	NM_010173	14073	fatty acid amide hydrolase	5.04367	159.383	101.744	0.12839	2.84226	0.017096	0.017096	0.63836	-0.647558
10593492	26961	Zc3h12c	NM_001162921	244871	zinc finger CCCH type containing 12C	14.173	658.347	420.76	0.045569	2.78749	0.00111005	0.00111005	0.639116	-0.64585
10588876	26480	Nicn1	NM_025449	66257	nicolin 1	12.3618	580.246	371.001	0.0521963	3.94712	0.000265822	0.000265822	0.639386	-0.645241
10387536	4440	Cd68	NM_009853	12514	CD68 antigen	3.31294	274.426	175.496	0.194685	3.45248	0.0368276	0.0368276	0.639502	-0.644979
10369154	2591	Man1a	NM_008548	17155	mannosidase 1, alpha	4.40069	346.72	221.993	0.146172	3.4682	0.0159928	0.0159928	0.640266	-0.643257
10421723	8268	Dnajc15	NM_025384	66148	DnaJ (Hsp40) homolog, subfamily C, member 15	3.53364	129.229	82.7912	0.18179	3.22855	0.0342629	0.0342629	0.640655	-0.64238
10489391	15373	Ada	NM_007398	11486	adenosine deaminase	3.88901	295.036	189.026	0.16516	3.88685	0.0186925	0.0186925	0.640687	-0.642308
10365219	2163	Gm4924	DQ459435	237412	predicted gene 4924	3.1685	116.431	74.6058	0.202657	3.71163	0.0376344	0.0376344	0.640772	-0.642117
10529567	19648	D5Ertd579e	NM_001081232	320661	DNA segment, Chr 5, ERATO Doi 579, expressed	5.36856	170.919	109.828	0.118853	3.35685	0.00942501	0.00942501	0.642573	-0.638068
10579744	25461	Large	ENSMUST00000119826	16795	like-glycosyltransferase	4.61696	580.408	373.187	0.138006	2.33863	0.0322958	0.0322958	0.642974	-0.637168
10380297	3702	Cox11	NM_199008	69802	COX11 homolog, cytochrome c oxidase assembly protein (yeast)	6.30057	510.605	328.373	0.101082	3.13121	0.00710164	0.00710164	0.643104	-0.636876
10505163	17157	Zkscan16	NM_001099323	100041581	zinc finger with KRAB and SCAN domains 16	5.44898	28.9957	18.6694	0.116566	2.27374	0.0240164	0.0240164	0.643867	-0.635165
10493604	15827	She	NM_172530	214547	src homology 2 domain-containing transforming protein E	3.82888	125.197	80.6544	0.165683	3.53846	0.0233445	0.0233445	0.644218	-0.634379
10532954	20017	Mlec	NM_175403	109154	malectin	10.2764	4968.93	3201.35	0.0617195	3.98016	0.000518665	0.000518665	0.644273	-0.634256
10424676	8548	Ly6e	NM_001164036	17069	lymphocyte antigen 6 complex, locus E	8.62121	6039.63	3900.33	0.0731756	2.3616	0.00775166	0.00775166	0.64579	-0.630863
10379321	3599	Rab11fip4	ENSMUST00000017783	268451	RAB11 family interacting protein 4 (class II)	11.4028	443.647	286.872	0.0551626	2.34097	0.00419774	0.00419774	0.646621	-0.629008
10461487	12439	Cybasc3	NM_201351	225912	cytochrome b, ascorbate dependent 3	6.44242	2067.04	1337.57	0.0974709	3.99824	0.00299147	0.00299147	0.647096	-0.627948
10532630	19981	Adrbk2	NM_177078	320129	adrenergic receptor kinase, beta 2	4.39794	91.6741	59.5023	0.141787	2.86039	0.0240418	0.0240418	0.649064	-0.623567
10570963	24554	Zmat4	NM_177086	320158	zinc finger, matrin type 4	2.92636	472.803	307.047	0.212816	3.86294	0.0448461	0.0448461	0.649419	-0.622779
10467493	13083	Tctn3	NM_026260	67590	tectonic family member 3	6.00534	446.843	290.314	0.1036	3.73769	0.00479567	0.00479567	0.6497	-0.622154
10460833	12375	Ehd1	ENSMUST00000025684	13660	EH-domain containing 1	5.90326	567.449	370.976	0.103869	2.60386	0.0142773	0.0142773	0.653762	-0.613163
10401267	5857	Dcaf5	NM_177267	320808	DDB1 and CUL4 associated factor 5	10.9226	589.745	385.56	0.0561345	2.3491	0.00457403	0.00457403	0.653774	-0.613136
10411235	7082	Iqgap2	NM_027711	544963	IQ motif containing GTPase activating protein 2	7.99003	339.567	222.029	0.0767141	3.96556	0.00137919	0.00137919	0.653859	-0.612949
10407707	6622	Gm10336	NR_045170	328186	predicted gene 10336	3.60924	62.7318	41.0211	0.169795	3.82305	0.0243752	0.0243752	0.653912	-0.612832
10590830	26647	AK129341	ENSMUST00000037397	234915	cDNA sequence AK129341	4.20229	42.4244	27.7697	0.145487	3.99114	0.0137345	0.0137345	0.654571	-0.611378
10513158	17987	Ptpn3	NM_011207	545622	protein tyrosine phosphatase, non-receptor type 3	5.36436	99.6496	65.2609	0.113834	3.29157	0.00995484	0.00995484	0.654904	-0.610645
10603598	28148	Rpgr	NM_001177950	19893	retinitis pigmentosa GTPase regulator	3.2345	67.3375	44.1103	0.188684	3.85449	0.0335851	0.0335851	0.655062	-0.610297
10495243	16019	Gstm5	NM_010360	14866	glutathione S-transferase, mu 5	3.2381	196.567	128.813	0.188302	3.7335	0.0350484	0.0350484	0.655315	-0.60974
10560624	23170	Apoe	NM_009696	11816	apolipoprotein E	3.90698	1529.87	1003.02	0.155891	2.5249	0.0404152	0.0404152	0.655623	-0.609062
10560695	23176	Ceacam16	NM_001033419	330483	carcinoembryonic antigen-related cell adhesion molecule 16	6.8229	564.061	369.826	0.0892592	2.18815	0.0163794	0.0163794	0.655648	-0.609007
10396161	5291	Tmx1	NM_028339	72736	thioredoxin-related transmembrane protein 1	6.14222	1522.8	998.676	0.0990911	2.4616	0.0150647	0.0150647	0.655815	-0.608639
10430255	9150	Foxred2	NM_001168260	239554	FAD-dependent oxidoreductase domain containing 2	4.26431	275.989	182.112	0.140652	3.66321	0.0156852	0.0156852	0.659853	-0.599783
10526145	19317	0610007L01Rik	NM_027854	71667	RIKEN cDNA 0610007L01 gene	14.699	2383.64	1574.37	0.0407095	3.20621	0.000474112	0.000474112	0.660491	-0.598389
10428698	8993	Sntb1	NM_016667	20649	syntrophin, basic 1	3.64363	104.495	69.1113	0.163693	3.49572	0.02758	0.02758	0.661385	-0.596438
10575867	25049	Mlycd	NM_019966	56690	malonyl-CoA decarboxylase	5.40703	248.027	164.182	0.110079	2.77429	0.0151341	0.0151341	0.661953	-0.595199
10467162	13054	Pank1	NM_023792	75735	pantothenate kinase 1	5.65016	1769.46	1175.04	0.104528	3.01735	0.0108044	0.0108044	0.664066	-0.590601
10591614	26741	Dock6	NM_177030	319899	dedicator of cytokinesis 6	4.46876	259.253	172.179	0.132129	2.03633	0.0450796	0.0450796	0.664133	-0.590456
10504375	17046	Npr2	NM_173788	230103	natriuretic peptide receptor 2	4.45049	347.814	231.183	0.132408	2.44898	0.0319363	0.0319363	0.664675	-0.589279
10397179	5370	Dnalc1	NM_028821	105000	dynein, axonemal, light chain 1	3.35075	103.383	68.7425	0.175701	3.8161	0.0306674	0.0306674	0.664928	-0.58873
10522596	18967	Tmem165	NM_011626	21982	transmembrane protein 165	4.84352	1097.52	731.083	0.121015	2.25348	0.0314623	0.0314623	0.666124	-0.586137
10507250	17372	Pomgnt1	NM_026651	68273	protein O-linked mannose beta1,2-N-acetylglucosaminyltransferase	6.23916	273.686	182.36	0.0938797	3.76344	0.00410988	0.00410988	0.666312	-0.58573
10449893	11218	Rasal3	NM_178785	320484	RAS protein activator like 3	4.95962	882.854	588.564	0.117947	2.84697	0.0177942	0.0177942	0.666661	-0.584975
10527184	19424	0610040B10Rik	AK144491	67672	RIKEN cDNA 0610040B10 gene	3.0083	130.312	86.9388	0.194095	3.38592	0.0490681	0.0490681	0.66716	-0.583895
10463751	12705	Pdcd11	NM_011053	18572	programmed cell death 11	4.78628	240.226	160.47	0.121616	3.40346	0.0129307	0.0129307	0.667996	-0.582089
10451472	11413	Rpl7l1	NM_025433	66229	ribosomal protein L7-like 1	8.38865	3209.75	2144.82	0.0693319	3.68248	0.00157395	0.00157395	0.668222	-0.581601
10359689	1552	Atp1b1	NM_009721	11931	ATPase, Na+/K+ transporting, beta 1 polypeptide	9.82431	1446.09	967.759	0.0589797	2.75175	0.00319487	0.00319487	0.669226	-0.579435
10496715	16155	Znhit6	NM_001081094	229937	zinc finger, HIT type 6	5.06114	159.368	106.961	0.113667	3.99965	0.0071765	0.0071765	0.671154	-0.575284
10386169	4314	NA	NA	-1	NA	3.21275	45.6335	30.661	0.178567	3.54483	0.0386023	0.0386023	0.671896	-0.57369
10494632	15961	Adam30	NM_027665	71078	a disintegrin and metallopeptidase domain 30	4.47217	33.174	22.3662	0.127171	3.59324	0.0140794	0.0140794	0.674209	-0.568732
10384985	4186	Rhbdf1	NM_010117	13650	rhomboid family 1 (Drosophila)	4.99367	207.282	140.036	0.113303	3.89274	0.00807553	0.00807553	0.675581	-0.565799
10524417	19170	Iscu	ENSMUST00000026937	66383	IscU iron-sulfur cluster scaffold homolog (E. coli)	3.93805	732.486	495.138	0.143465	3.61237	0.0206438	0.0206438	0.675969	-0.564971
10543213	21107	B630005N14Rik	NM_175312	101148	RIKEN cDNA B630005N14 gene	5.98422	1511.56	1022.01	0.0943543	3.83999	0.00446128	0.00446128	0.676125	-0.564638
10460468	12332	Ctsf	ENSMUST00000119694	56464	cathepsin F	7.96686	231.55	156.686	0.0707246	3.31901	0.00283492	0.00283492	0.676681	-0.563452
10588357	26433	Acad11	NM_175324	102632	acyl-Coenzyme A dehydrogenase family, member 11	5.41737	537.396	364.131	0.103653	2.43233	0.0207665	0.0207665	0.677584	-0.561528
10488655	15296	Bcl2l1	ENSMUST00000109820	12048	BCL2-like 1	3.61422	436.971	296.419	0.154916	2.54395	0.0474864	0.0474864	0.678349	-0.5599
10389025	4594	Myo1d	ENSMUST00000041065	338367	myosin ID	10.7339	1230.83	835.744	0.0520309	3.70971	0.000630215	0.000630215	0.67901	-0.558495
10382516	3939	Kctd2	NM_183285	70382	potassium channel tetramerisation domain containing 2	4.39792	793.692	538.981	0.126957	3.27016	0.0181769	0.0181769	0.679081	-0.558344
10438460	9974	Parl	NM_001005767	381038	presenilin associated, rhomboid-like	2.95097	207.941	141.471	0.188298	3.99144	0.0420405	0.0420405	0.680344	-0.555664
10539042	20655	Polr1a	NM_009088	20019	polymerase (RNA) I polypeptide A	6.42739	283.578	193.24	0.0860928	2.15556	0.0193156	0.0193156	0.681435	-0.553352
10428066	8916	1700084J12Rik	NR_033608	73486	ribosomal protein L7-like 1 pseudogene	6.26462	577.869	394.05	0.088172	2.09008	0.0220151	0.0220151	0.681902	-0.552364
10583450	25902	Zfp846	NM_172919	244721	zinc finger protein 846	4.54124	158.477	108.172	0.121322	3.26891	0.0165797	0.0165797	0.68257	-0.550951
10394625	5107	Nbas	NM_027706	71169	neuroblastoma amplified sequence	4.78262	253.598	173.264	0.114911	2.33176	0.0301065	0.0301065	0.683222	-0.549574
10450103	11245	H2-Ke6	NM_013543	14979	H2-K region expressed gene 6	3.31868	796.548	544.743	0.165182	2.98374	0.0454588	0.0454588	0.683879	-0.548187
10395520	5213	Immp2l	NM_053122	93757	IMP2 inner mitochondrial membrane peptidase-like (S. cerevisiae)	2.95185	62.4742	42.8083	0.184756	3.92642	0.0428705	0.0428705	0.685215	-0.545371
10575534	25017	St3gal2	NM_009179	20444	ST3 beta-galactoside alpha-2,3-sialyltransferase 2	9.85898	995.66	682.362	0.0552912	2.71934	0.00331805	0.00331805	0.685337	-0.545115
10492438	15711	Lekr1	ENSMUST00000161534	624866	leucine, glutamate and lysine rich 1	3.64491	252.765	173.251	0.149506	2.43931	0.0498294	0.0498294	0.685422	-0.544936
10519392	18663	Krit1	NR_033173	79264	KRIT1, ankyrin repeat containing	4.60912	534.953	367.16	0.11781	3.39857	0.0145436	0.0145436	0.686341	-0.543003
10366335	2266	Bbs10	NM_027914	71769	Bardet-Biedl syndrome 10 (human)	4.21853	601.257	413.23	0.128252	3.97141	0.0136997	0.0136997	0.687278	-0.541034
10504518	17063	Polr1e	NM_022811	64424	polymerase (RNA) I polypeptide E	6.62538	319.949	220.146	0.081411	3.63466	0.0037512	0.0037512	0.688067	-0.539379
10516932	18409	Sesn2	NM_144907	230784	sestrin 2	6.54735	638.304	439.683	0.0821369	3.92805	0.00299666	0.00299666	0.688831	-0.537778
10590479	26616	Zfp167	NM_001177505	382118	zinc finger protein 167	3.45068	28.943	19.9612	0.155336	3.16023	0.0377476	0.0377476	0.689674	-0.536014
10558265	22876	Lhpp	NM_029609	76429	phospholysine phosphohistidine inorganic pyrophosphate phosphatase	3.36623	400.994	277.25	0.158158	3.43954	0.0354325	0.0354325	0.691405	-0.532397
10587534	26352	Bckdhb	ENSMUST00000034801	12040	branched chain ketoacid dehydrogenase E1, beta polypeptide	7.18581	177.93	123.114	0.0739388	3.69556	0.00267324	0.00267324	0.691926	-0.53131
10520288	18753	Galnt11	NM_144908	231050	UDP-N-acetyl-alpha-D-galactosamine:polypeptide N-acetylgalactosaminyltransferase 11	6.17338	151.168	104.819	0.0855698	2.18597	0.0202704	0.0202704	0.693393	-0.528255
10514956	18186	Scp2	NM_011327	20280	sterol carrier protein 2, liver	6.42084	55.5653	38.5506	0.0821437	2.33355	0.0157017	0.0157017	0.693789	-0.527431
10351390	689	Tada1	NM_030245	27878	transcriptional adaptor 1	5.26671	1005.43	697.652	0.100106	3.26636	0.0107334	0.0107334	0.693886	-0.527229
10482144	14626	Rc3h2	NM_001100591	319817	ring finger and CCCH-type zinc finger domains 2	20.3345	959.038	666.059	0.0258643	3.96814	3.67358e-05	3.67358e-05	0.694507	-0.525939
10380189	3686	Mks1	NM_001039684	380718	Meckel syndrome, type 1	5.72016	129.726	90.2332	0.0915609	2.20387	0.0233131	0.0233131	0.695565	-0.523743
10390299	4718	Pnpo	NM_134021	103711	pyridoxine 5'-phosphate oxidase	4.05168	446.15	310.402	0.129179	3.48862	0.0202623	0.0202623	0.695734	-0.523392
10478523	14264	NA	NA	-1	NA	3.37993	34.1838	23.8154	0.15427	3.84635	0.0295164	0.0295164	0.696685	-0.521422
10417950	7890	Ndst2	NM_010811	17423	N-deacetylase/N-sulfotransferase (heparan glucosaminyl) 2	19.6235	13017	9070.19	0.0265593	2.36163	0.00113695	0.00113695	0.696798	-0.521188
10452508	11512	Twsg1	NM_023053	65960	twisted gastrulation homolog 1 (Drosophila)	3.79625	1742.43	1214.33	0.137225	3.62622	0.0229099	0.0229099	0.696917	-0.520941
10504402	17048	Tmem8b	ENSMUST00000107864	242409	transmembrane protein 8B	3.8343	174.133	121.56	0.135233	3.47756	0.0239932	0.0239932	0.698086	-0.518523
10361799	1769	Adat2	NM_025748	66757	adenosine deaminase, tRNA-specific 2	4.54322	196.835	137.475	0.113976	3.78022	0.0119335	0.0119335	0.698428	-0.517817
10604842	28330	NA	NA	-1	NA	3.60738	42.2514	29.5196	0.143407	2.9313	0.0379802	0.0379802	0.698667	-0.517323
10431612	9276	Rabl2	NM_026817	68708	RAB, member of RAS oncogene family-like 2	3.85439	256.222	179.246	0.133731	3.64807	0.0216384	0.0216384	0.699575	-0.515449
10387219	4422	Slc25a35	ENSMUST00000018884	71998	solute carrier family 25, member 35	3.78382	83.3612	58.3392	0.136082	3.50613	0.0245785	0.0245785	0.699837	-0.514909
10467139	13051	Lipa	NM_021460	16889	lysosomal acid lipase A	5.05571	1164.34	815.363	0.101667	2.14219	0.0320337	0.0320337	0.700278	-0.514
10473847	13783	Acp2	NM_007387	11432	acid phosphatase 2, lysosomal	4.39762	729.088	510.917	0.116655	3.98652	0.0118015	0.0118015	0.700761	-0.513006
10585601	26177	Snupn	NM_178374	66069	snurportin 1	3.37748	77.2359	54.1704	0.151523	3.26384	0.0380181	0.0380181	0.701363	-0.511767
10589929	26561	Cmtm6	NM_026036	67213	CKLF-like MARVEL transmembrane domain containing 6	8.67391	2086.98	1465.32	0.0588205	2.56148	0.00577613	0.00577613	0.702123	-0.510204
10587104	26319	Arpp19	NM_021548	59046	cAMP-regulated phosphoprotein 19	3.20293	341.251	239.824	0.158871	3.14052	0.0461705	0.0461705	0.702781	-0.508853
10506050	17266	Nfia	NM_001122952	18027	nuclear factor I/A	3.06016	157.462	110.732	0.165982	3.9744	0.0379728	0.0379728	0.703231	-0.507929
10598064	27422	NA	NA	-1	NA	4.75426	1190.52	837.275	0.106814	3.31769	0.0140115	0.0140115	0.703284	-0.507821
10347774	338	Mrpl44	NM_001081210	69163	mitochondrial ribosomal protein L44	2.9402	74.5619	52.4645	0.17247	3.97091	0.0427642	0.0427642	0.703637	-0.507097
10515943	18310	Ctps	NM_016748	51797	cytidine 5'-triphosphate synthase	4.71699	98.5451	69.3673	0.107384	3.76268	0.0106585	0.0106585	0.703914	-0.506529
10501199	16692	Gstm7	NM_026672	68312	glutathione S-transferase, mu 7	10.0133	345.725	243.609	0.0504386	2.61719	0.00370694	0.00370694	0.704634	-0.505054
10425138	8603	Sh3bp1	NM_009164	20401	SH3-domain binding protein 1	7.5471	524.336	369.815	0.0667393	2.5174	0.00862655	0.00862655	0.705301	-0.503689
10561927	23315	Aplp1	NM_007467	11803	amyloid beta (A4) precursor-like protein 1	5.93785	143.926	101.608	0.0845957	3.83964	0.00458673	0.00458673	0.705972	-0.502317
10460485	12333	Zdhhc24	NM_027476	70605	zinc finger, DHHC domain containing 24	2.84136	510.81	360.937	0.176337	3.86822	0.0486691	0.0486691	0.706598	-0.501038
10390022	4688	Rsad1	NM_001013381	237926	radical S-adenosyl methionine domain containing 1	4.42472	808.111	571.883	0.112738	3.24802	0.0181226	0.0181226	0.707679	-0.498833
10345904	175	AI597479	NM_133818	98404	expressed sequence AI597479	7.13483	222.817	157.697	0.0698965	2.52087	0.00984673	0.00984673	0.707744	-0.4987
10412701	7220	3830406C13Rik	NM_146051	218734	RIKEN cDNA 3830406C13 gene	7.90776	813.079	575.604	0.0630163	3.59185	0.0021391	0.0021391	0.707932	-0.498317
10368806	2556	Smpd2	NM_009213	20598	sphingomyelin phosphodiesterase 2, neutral	4.89362	225.591	159.765	0.101716	3.28264	0.0131891	0.0131891	0.708207	-0.497757
10408162	6707	Zfp322a	NM_001111107	218100	zinc finger protein 322A	3.83669	140.742	99.7098	0.129604	2.34367	0.0477003	0.0477003	0.708456	-0.49725
10564467	23730	Lrrc28	NM_175124	67867	leucine rich repeat containing 28	3.70169	235.871	167.219	0.134062	3.85757	0.0221777	0.0221777	0.708944	-0.496256
10557033	22760	Eef2k	NM_007908	13631	eukaryotic elongation factor-2 kinase	6.22676	1129.62	801.797	0.0794201	3.47094	0.00535803	0.00535803	0.709793	-0.49453
10491091	15570	Tnfsf10	NM_009425	22035	tumor necrosis factor (ligand) superfamily, member 10	3.08408	242.706	172.281	0.16032	3.82283	0.0390803	0.0390803	0.709837	-0.49444
10571415	24609	Vps37a	NM_033560	52348	vacuolar protein sorting 37A (yeast)	4.72517	705.333	500.936	0.104478	2.16514	0.0359191	0.0359191	0.710212	-0.493678
10545644	21418	Wbp1	ENSMUST00000032111	22377	WW domain binding protein 1	4.01942	1853.11	1316.58	0.122692	2.4296	0.0406001	0.0406001	0.710472	-0.49315
10596053	27214	Pccb	NM_025835	66904	propionyl Coenzyme A carboxylase, beta polypeptide	5.35364	274.105	194.765	0.0920864	2.9854	0.0129096	0.0129096	0.710547	-0.492998
10352562	824	Gpatch2	NM_026367	67769	G patch domain containing 2	5.15133	151.304	107.706	0.0951907	3.99699	0.00675201	0.00675201	0.711848	-0.490359
10376765	3379	Aldh3a1	NM_007436	11670	aldehyde dehydrogenase family 3, subfamily A1	6.02454	701.433	499.518	0.0812956	3.35542	0.00660258	0.00660258	0.712139	-0.489769
10347232	291	Xrcc5	NM_009533	22596	X-ray repair complementing defective repair in Chinese hamster cells 5	3.24387	536.014	381.778	0.150911	3.40012	0.0398972	0.0398972	0.712254	-0.489536
10575619	25025	Terf2ip	NM_020584	57321	telomeric repeat binding factor 2, interacting protein	5.52264	210.885	150.235	0.0885872	3.29897	0.00906129	0.00906129	0.712403	-0.489235
10417167	7795	Clybl	NM_029556	69634	citrate lyase beta like	12.9414	209.944	149.652	0.0377387	2.61883	0.00190885	0.00190885	0.712818	-0.488394
10382022	3890	Taco1	NM_027346	70207	translational activator of mitochondrially encoded cytochrome c oxidase I	4.19032	195.542	139.409	0.116496	2.66942	0.0310624	0.0310624	0.712936	-0.488156
10462621	12591	I830012O16Rik	NM_001005858	667370	RIKEN cDNA I830012O16 gene	4.53945	18.5797	13.2466	0.107524	3.36497	0.0155665	0.0155665	0.712963	-0.488101
10492699	15746	Ctso	NM_177662	229445	cathepsin O	3.23154	759.223	541.952	0.150504	3.97713	0.0321936	0.0321936	0.713825	-0.486358
10405280	6335	Arl10	NM_019968	56795	ADP-ribosylation factor-like 10	7.37056	121.571	86.8333	0.0658671	3.99252	0.00181895	0.00181895	0.714261	-0.485477
10419460	8040	Ttc5	NM_177625	219022	tetratricopeptide repeat domain 5	5.97647	198.724	142.024	0.0810899	3.26486	0.0073408	0.0073408	0.71468	-0.484631
10487906	15209	Slc23a2	NM_018824	54338	solute carrier family 23 (nucleobase transporters), member 2	3.50939	1779.24	1272.42	0.137827	3.70955	0.027909	0.027909	0.715146	-0.48369
10394749	5121	Nol10	ENSMUST00000046011	217431	nucleolar protein 10	3.67673	73.2357	52.4088	0.131295	3.78153	0.0234529	0.0234529	0.715618	-0.482738
10424050	8474	Ebag9	NM_019480	55960	estrogen receptor-binding fragment-associated gene 9	4.29136	154.218	110.395	0.112386	2.14928	0.0441558	0.0441558	0.71584	-0.482291
10524422	19171	Dao	ENSMUST00000161610	13142	D-amino acid oxidase	3.79302	34.4732	24.7041	0.12674	3.8491	0.0206157	0.0206157	0.716617	-0.480726
10459158	12186	Hmgxb3	NM_178277	106894	HMG box domain containing 3	6.49191	340.843	244.358	0.0739557	3.65812	0.00393469	0.00393469	0.716921	-0.480114
10369993	2675	Gstt3	NM_133994	103140	glutathione S-transferase, theta 3	4.19207	729.503	523.695	0.114069	3.90389	0.0145036	0.0145036	0.717879	-0.478187
10443080	10519	Syngap1	XM_985548	240057	synaptic Ras GTPase activating protein 1 homolog (rat)	5.66223	954.087	685.131	0.0843734	3.7793	0.00567993	0.00567993	0.718101	-0.477741
10367626	2418	1700052N19Rik	ENSMUST00000095893	73419	RIKEN cDNA 1700052N19 gene	6.30426	140.759	101.299	0.0752831	3.71631	0.00413072	0.00413072	0.719664	-0.474605
10571106	24567	Thap1	NM_199042	73754	THAP domain containing, apoptosis associated protein 1	5.63665	203.392	146.441	0.0840834	3.70006	0.00613818	0.00613818	0.719991	-0.473949
10463121	12636	Zfp518a	NM_028319	72672	zinc finger protein 518A	5.17098	811.761	584.932	0.0914304	3.49369	0.00953254	0.00953254	0.720572	-0.472786
10482167	14627	Zbtb6	ENSMUST00000112932	241322	zinc finger and BTB domain containing 6	6.57448	315.493	227.481	0.0717719	2.15123	0.0185272	0.0185272	0.721033	-0.471863
10524369	19161	Hps4	NM_138646	192232	Hermansky-Pudlak syndrome 4 homolog (human)	4.20305	388.313	280.365	0.111803	2.87095	0.0267985	0.0267985	0.722008	-0.469913
10447084	10914	Galm	NM_176963	319625	galactose mutarotase	4.52903	1264.44	913.057	0.103714	2.37141	0.0327473	0.0327473	0.722103	-0.469723
10431749	9288	Adamts20	NM_177431	223838	a disintegrin-like and metallopeptidase (reprolysin type) with thrombospondin type 1 motif, 20	4.65234	53.8964	38.9373	0.100817	2.28254	0.0333643	0.0333643	0.722447	-0.469036
10417708	7859	Oxsm	NM_027695	71147	3-oxoacyl-ACP synthase, mitochondrial	3.13591	662.031	478.387	0.149469	3.93742	0.0357505	0.0357505	0.722605	-0.468721
10597470	27347	Cmtm8	NM_027294	70031	CKLF-like MARVEL transmembrane domain containing 8	4.82719	67.5634	48.8389	0.0969944	2.02363	0.0394101	0.0394101	0.722861	-0.46821
10511084	17751	Nadk	NM_138671	192185	NAD kinase	3.25761	2156.12	1558.62	0.143714	3.07605	0.0455566	0.0455566	0.722885	-0.468162
10387257	4426	Alox8	NM_009661	11688	arachidonate 8-lipoxygenase	4.29366	534.861	387.03	0.1087	2.03975	0.0484681	0.0484681	0.723608	-0.46672
10571984	24680	Ddx60	NM_001081215	234311	DEAD (Asp-Glu-Ala-Asp) box polypeptide 60	3.91763	31.794	23.0095	0.119084	2.86598	0.0321137	0.0321137	0.723705	-0.466526
10564373	23722	Gm10624	AK154763	100038420	predicted gene 10624	2.93626	30.3561	21.9927	0.158352	3.6661	0.0473792	0.0473792	0.72449	-0.464962
10460237	12307	Unc93b1	ENSMUST00000162708	54445	unc-93 homolog B1 (C. elegans)	3.25165	159.875	115.843	0.142933	3.37718	0.040027	0.040027	0.724587	-0.464769
10392328	4915	Nol11	NM_133702	68979	nucleolar protein 11	4.33428	306.885	222.394	0.107187	3.1551	0.0204235	0.0204235	0.724683	-0.464578
10532944	20016	Mlec	NM_175403	109154	malectin	6.86193	7860.24	5696.55	0.0676901	2.52665	0.0107503	0.0107503	0.72473	-0.464484
10479087	14328	Stx16	NM_172675	228960	syntaxin 16	4.10449	257.286	186.776	0.112576	3.82246	0.0162287	0.0162287	0.725946	-0.462066
10589087	26498	Prkar2a	NM_008924	19087	protein kinase, cAMP dependent regulatory, type II alpha	3.6826	70.5186	51.1951	0.125454	2.66731	0.0421668	0.0421668	0.72598	-0.461998
10354286	996	Kdelc1	NM_023645	72050	KDEL (Lys-Asp-Glu-Leu) containing 1	3.77475	101.94	74.0261	0.122292	3.72763	0.0221796	0.0221796	0.72617	-0.461621
10414594	7443	Mettl17	NM_001029990	52535	methyltransferase like 17	2.93282	165.441	120.228	0.15703	3.79989	0.0454775	0.0454775	0.726714	-0.46054
10500445	16614	Chd1l	NM_026539	68058	chromodomain helicase DNA binding protein 1-like	3.41084	168.713	122.718	0.134637	3.55944	0.0323921	0.0323921	0.727377	-0.459225
10497842	16291	Bbs7	NM_027810	71492	Bardet-Biedl syndrome 7 (human)	3.70992	35.8505	26.104	0.123378	3.97853	0.0208534	0.0208534	0.728136	-0.45772
10430489	9178	Pla2g6	NM_001199023	53357	phospholipase A2, group VI	6.26432	361.794	263.507	0.0730056	3.69451	0.00430369	0.00430369	0.728333	-0.45733
10580733	25572	Bbs2	NM_026116	67378	Bardet-Biedl syndrome 2 (human)	3.08812	141.678	103.205	0.148018	3.80292	0.039205	0.039205	0.72845	-0.457098
10346634	239	Nop58	ENSMUST00000027174	55989	NOP58 ribonucleoprotein homolog (yeast)	3.17253	151.458	110.354	0.143977	3.68981	0.0378068	0.0378068	0.728615	-0.456771
10365204	2159	Gm10777	XR_141031	100038681	predicted gene 10777	4.60417	41.225	30.0482	0.0990925	2.92928	0.0202928	0.0202928	0.728884	-0.456239
10408952	6819	Nup153	BC052173	218210	nucleoporin 153	8.43353	1683.61	1227.5	0.0540505	3.98791	0.00109705	0.00109705	0.729087	-0.455837
10514865	18174	Acot11	NM_025590	329910	acyl-CoA thioesterase 11	4.3035	783.687	571.505	0.105847	2.01806	0.0491891	0.0491891	0.729251	-0.455513
10356880	1241	St8sia4	NM_009183	20452	ST8 alpha-N-acetyl-neuraminide alpha-2,8-sialyltransferase 4	4.55674	570.108	415.83	0.0999052	3.43546	0.0146922	0.0146922	0.729388	-0.455242
10410465	7009	BC018507	NM_144837	218333	cDNA sequence BC018507	5.77557	330.935	241.486	0.0787118	2.32395	0.0200805	0.0200805	0.72971	-0.454605
10424607	8540	Ptp4a3	NM_008975	19245	protein tyrosine phosphatase 4a3	5.99506	737.136	538.051	0.0757603	3.74128	0.00480968	0.00480968	0.729921	-0.454188
10492826	15759	Fbxw7	NM_001177773	50754	F-box and WD-40 domain protein 7	5.53623	124.387	90.8144	0.0819757	3.14438	0.0102465	0.0102465	0.730099	-0.453836
10497920	16300	Ankrd50	NM_001167883	99696	ankyrin repeat domain 50	5.58562	434.49	317.411	0.0810953	3.79575	0.00587799	0.00587799	0.730538	-0.452969
10553897	22392	Mtmr10	NM_172742	233315	myotubularin related protein 10	3.63461	375.728	274.737	0.12426	3.80537	0.0240413	0.0240413	0.731212	-0.451638
10396442	5312	Snapc1	NM_178392	75627	small nuclear RNA activating complex, polypeptide 1	4.81867	247.912	181.354	0.0935981	2.63238	0.0228359	0.0228359	0.731526	-0.451019
10473190	13644	Dnajc10	NM_024181	66861	DnaJ (Hsp40) homolog, subfamily C, member 10	7.98798	285.505	209.081	0.0562664	2.90039	0.00462231	0.00462231	0.73232	-0.449454
10416522	7714	Tsc22d1	NM_207652	21807	TSC22 domain family, member 1	4.35826	926.639	679.009	0.102926	2.69621	0.0277113	0.0277113	0.732766	-0.448576
10530612	19753	Fryl	NM_028194	72313	furry homolog-like (Drosophila)	4.903	1758.41	1288.88	0.0914051	3.55621	0.0107875	0.0107875	0.732978	-0.448158
10540359	20797	Cntn4	NM_001109749	269784	contactin 4	3.88857	173.695	127.451	0.114851	2.50754	0.041333	0.041333	0.733767	-0.446606
10498802	16415	Rapgef2	NM_001099624	76089	Rap guanine nucleotide exchange factor (GEF) 2	3.51813	3284.35	2410.07	0.126923	2.73894	0.0449601	0.0449601	0.733805	-0.446531
10346764	247	Abi2	NM_001198571	329165	abl-interactor 2	6.81187	374.021	274.495	0.0655241	3.93254	0.00258135	0.00258135	0.733901	-0.446343
10563116	23453	Flt3l	ENSMUST00000085377	14256	FMS-like tyrosine kinase 3 ligand	8.69912	1483.83	1089.46	0.0512371	2.9654	0.00334312	0.00334312	0.734219	-0.445718
10605143	28381	Arhgap4	NM_138630	171207	Rho GTPase activating protein 4	7.05502	1267.57	930.971	0.0631122	3.3688	0.00395744	0.00395744	0.734453	-0.445258
10389022	4593	Myo1d	NM_177390	338367	myosin ID	5.84531	1122.74	825.312	0.0759616	2.10044	0.025	0.025	0.735084	-0.444019
10596257	27234	Dnajc13	NM_001163026	235567	DnaJ (Hsp40) homolog, subfamily C, member 13	3.63229	330.293	242.803	0.122225	2.97535	0.0364278	0.0364278	0.735116	-0.443956
10415262	7569	Dcaf11	NR_037572	28199	DDB1 and CUL4 associated factor 11	15.6537	449.787	330.823	0.0283118	3.96256	0.000103597	0.000103597	0.73551	-0.443183
10540911	20836	Tsen2	NM_199033	381802	tRNA splicing endonuclease 2 homolog (S. cerevisiae)	3.89419	35.2666	25.9433	0.113744	3.97075	0.0178751	0.0178751	0.735634	-0.44294
10548163	21684	Tulp3	ENSMUST00000001562	22158	tubby-like protein 3	5.04648	245.894	180.998	0.0875976	2.05334	0.0351346	0.0351346	0.736083	-0.44206
10604038	28214	Akap17b	NM_001081956	338351	A kinase (PRKA) anchor protein 17B	3.88783	122.695	90.374	0.113455	3.65327	0.021019	0.021019	0.736576	-0.441094
10568553	24286	Chst15	ENSMUST00000077472	77590	carbohydrate (N-acetylgalactosamine 4-sulfate 6-O) sulfotransferase 15	5.24799	3138.84	2313.46	0.0838755	2.19757	0.0280855	0.0280855	0.737044	-0.440177
10471904	13511	Arpc5l	NM_028809	74192	actin related protein 2/3 complex, subunit 5-like	3.60832	59.8498	44.1847	0.121331	2.64616	0.0447672	0.0447672	0.738259	-0.437801
10535103	20206	Micall2	NM_174850	231830	MICAL-like 2	5.21206	89.7202	66.2471	0.0839546	3.65702	0.00823738	0.00823738	0.738374	-0.437576
10484579	14817	Olfr1051	NM_207562	404324	olfactory receptor 1051	2.88543	15.72	11.6113	0.151474	3.98332	0.0449923	0.0449923	0.738635	-0.437066
10533603	20076	Rhof	ENSMUST00000160479	23912	ras homolog gene family, member f	6.94178	999.205	738.512	0.062831	2.55584	0.0101004	0.0101004	0.7391	-0.436159
10454306	11688	Zfp35	NM_011755	22694	zinc finger protein 35	4.2049	127.35	94.1617	0.103591	3.35395	0.0196426	0.0196426	0.739391	-0.435591
10462309	12555	C030016D13Rik	NR_027987	107372	RIKEN cDNA C030016D13 gene	2.98262	41.2217	30.4915	0.145845	3.99752	0.0406651	0.0406651	0.739694	-0.435
10530563	19751	Fryl	NM_028194	72313	furry homolog-like (Drosophila)	3.81709	1104.2	817.253	0.113737	3.39221	0.0254253	0.0254253	0.740133	-0.434144
10566161	23922	Trim68	NM_198012	101700	tripartite motif-containing 68	5.58794	170.057	125.88	0.0776628	3.2798	0.00888528	0.00888528	0.740219	-0.433976
10575153	24995	Cyb5b	NM_025558	66427	cytochrome b5 type B	8.82324	2784.38	2061.16	0.0491768	3.98239	0.000929073	0.000929073	0.740259	-0.433898
10521927	18903	Tbc1d19	NM_144517	67249	TBC1 domain family, member 19	4.26926	528.656	391.394	0.101589	2.26088	0.0406729	0.0406729	0.740356	-0.433709
10591576	26737	Dock6	NM_177030	319899	dedicator of cytokinesis 6	3.80214	111.36	82.5504	0.113588	2.42893	0.0458219	0.0458219	0.741297	-0.431876
10582997	25823	Casp4	ENSMUST00000027012	12363	caspase 4, apoptosis-related cysteine peptidase	3.74004	63.8216	47.3296	0.11532	3.99977	0.0201223	0.0201223	0.741592	-0.431302
10559568	23009	6030429G01Rik	NM_001033548	436022	RIKEN cDNA 6030429G01 gene	3.33437	320.666	237.824	0.129314	3.97	0.0293188	0.0293188	0.741655	-0.43118
10384566	4142	NA	NA	-1	NA	2.86793	378.622	281.057	0.149898	3.84058	0.0478147	0.0478147	0.742315	-0.429897
10381361	3820	Aoc2	NM_178932	237940	amine oxidase, copper containing 2 (retina-specific)	3.48068	106	78.7288	0.123282	2.63676	0.0488635	0.0488635	0.742723	-0.429104
10405001	6303	Bicd2	NM_001039179	76895	bicaudal D homolog 2 (Drosophila)	4.7147	573.636	426.184	0.0909195	3.83853	0.0101752	0.0101752	0.742952	-0.428659
10560945	23228	Grik5	NM_008168	14809	glutamate receptor, ionotropic, kainate 5 (gamma 2)	4.47347	170.058	126.346	0.095818	3.80576	0.0123667	0.0123667	0.742962	-0.42864
10535006	20193	BC037034	NM_153161	231807	cDNA sequence BC037034	3.6682	1979.78	1471.79	0.116615	3.09446	0.0332698	0.0332698	0.743411	-0.427768
10370339	2698	Trpm2	NM_138301	28240	transient receptor potential cation channel, subfamily M, member 2	6.17769	415.975	309.285	0.0692105	2.25337	0.0187353	0.0187353	0.743518	-0.42756
10588836	26476	Gmppb	NM_177910	331026	GDP-mannose pyrophosphorylase B	5.58312	208.889	155.337	0.0765405	2.57354	0.0168585	0.0168585	0.743634	-0.427335
10437483	9871	Rogdi	ENSMUST00000023191	66049	rogdi homolog (Drosophila)	5.6624	224.929	167.331	0.0753683	3.84725	0.00538758	0.00538758	0.743928	-0.426765
10448208	11065	Zfp947	NM_177596	210853	zinc finger protein 947	4.87445	22.5479	16.7805	0.0874367	3.3982	0.0122768	0.0122768	0.744216	-0.426207
10406877	6533	Serf1	NM_011353	20365	small EDRK-rich factor 1	3.65567	144.846	107.869	0.116325	2.90986	0.0371869	0.0371869	0.744712	-0.425245
10573637	24839	Phkb	NM_199446	102093	phosphorylase kinase beta	3.41299	728.722	542.851	0.124469	2.96819	0.0427453	0.0427453	0.744935	-0.424814
10349512	503	Ubxn4	NM_026390	67812	UBX domain protein 4	6.63955	1168.1	870.462	0.0639072	2.15029	0.0181736	0.0181736	0.745192	-0.424316
10395049	5171	Rnaseh1	NM_011275	19819	ribonuclease H1	5.62009	120.127	89.5937	0.075282	2.3932	0.0198618	0.0198618	0.745825	-0.423091
10494122	15905	Rfx5	ENSMUST00000137088	53970	regulatory factor X, 5 (influences HLA class II expression)	8.3726	556.62	415.313	0.0504614	2.71987	0.00511321	0.00511321	0.746134	-0.422493
10605392	28403	F8	ENSMUST00000033539	14069	coagulation factor VIII	3.74944	59.4933	44.4466	0.112191	2.72221	0.039081	0.039081	0.747087	-0.420652
10372497	2894	Thap2	NM_025780	66816	THAP domain containing, apoptosis associated protein 2	3.89067	161.711	120.883	0.107899	2.90186	0.0319569	0.0319569	0.747529	-0.419799
10596931	27300	Wdr6	NM_031392	83669	WD repeat domain 6	4.34571	1045.11	781.455	0.0965126	2.39163	0.0352483	0.0352483	0.747727	-0.419416
10541877	20944	Vamp1	NM_001080557	22317	vesicle-associated membrane protein 1	5.8073	275.066	205.699	0.0721929	2.0128	0.0279801	0.0279801	0.747815	-0.419247
10482030	14605	Stom	NM_013515	13830	stomatin	3.88743	251.695	188.222	0.107845	3.51929	0.0225397	0.0225397	0.747818	-0.419241
10433797	9491	NA	NA	-1	NA	3.7429	186.994	139.874	0.111909	3.35977	0.027348	0.027348	0.748013	-0.418865
10501629	16735	Cdc14a	NM_001080818	229776	CDC14 cell division cycle 14A	5.74728	1618.06	1210.48	0.0728498	3.48783	0.0068375	0.0068375	0.748105	-0.418687
10512411	17904	Fancg	ENSMUST00000030165	60534	Fanconi anemia, complementation group G	8.00332	585.965	438.481	0.0522659	3.99485	0.00132898	0.00132898	0.748306	-0.4183
10452935	11551	Heatr5b	BC019508	320473	HEAT repeat containing 5B	3.03419	42.582	31.8665	0.137831	3.72128	0.0424278	0.0424278	0.748356	-0.418203
10370497	2706	Pdxk	NM_172134	216134	pyridoxal (pyridoxine, vitamin B6) kinase	3.81838	2961.57	2217.62	0.1093	3.70085	0.02169	0.02169	0.748799	-0.41735
10392063	4893	Limd2	NM_172397	67803	LIM domain containing 2	4.23264	1148.15	859.99	0.0985015	3.87149	0.0142975	0.0142975	0.749021	-0.416922
10483548	14712	Mettl5	NM_029280	75422	methyltransferase like 5	4.88954	65.1297	48.8106	0.0851045	3.9264	0.00849642	0.00849642	0.749437	-0.416121
10370708	2729	Polr2e	ENSMUST00000004786	66420	polymerase (RNA) II (DNA directed) polypeptide E	5.62762	903.42	677.39	0.0738164	2.45002	0.0186943	0.0186943	0.749806	-0.415411
10421309	8229	Slc39a14	NM_001135151	213053	solute carrier family 39 (zinc transporter), member 14	8.618	299.916	225.115	0.048027	2.35666	0.00781298	0.00781298	0.750594	-0.413895
10502214	16790	Cyp2u1	NM_027816	71519	cytochrome P450, family 2, subfamily u, polypeptide 1	3.86138	117.536	88.225	0.107175	3.92002	0.0188248	0.0188248	0.750621	-0.413843
10574087	24877	Herpud1	NM_022331	64209	homocysteine-inducible, endoplasmic reticulum stress-inducible, ubiquitin-like domain member 1	4.00862	3079.09	2312.97	0.102967	2.59866	0.0362308	0.0362308	0.751188	-0.412754
10596190	27228	Bfsp2	NM_001002896	107993	beaded filament structural protein 2, phakinin	8.14146	107.986	81.1415	0.0506457	3.12163	0.00334297	0.00334297	0.751409	-0.41233
10477297	14151	Kif3b	NM_008444	16569	kinesin family member 3B	8.07467	352.514	264.91	0.0510458	3.99124	0.00128982	0.00128982	0.751488	-0.412178
10462333	12559	Cdc37l1	NM_025950	67072	cell division cycle 37-like 1	5.56174	328.389	246.805	0.0740839	2.84282	0.0132086	0.0132086	0.751562	-0.412036
10374430	3106	Wdr92	NM_178909	103784	WD repeat domain 92	5.62892	181.394	136.492	0.0728923	2.76936	0.0137001	0.0137001	0.752464	-0.410306
10445380	10753	Aars2	NM_198608	224805	alanyl-tRNA synthetase 2, mitochondrial (putative)	5.04039	129.779	97.6639	0.0813755	2.29195	0.0278887	0.0278887	0.752537	-0.410166
10484249	14761	Cwc22	NM_030560	80744	CWC22 spliceosome-associated protein homolog (S. cerevisiae)	3.10685	223.545	168.231	0.132007	3.29943	0.0466613	0.0466613	0.752558	-0.410125
10523060	19019	Gm9958	NR_045618	791294	predicted gene 9958	3.23664	128.989	97.0832	0.12666	3.91395	0.0327874	0.0327874	0.752648	-0.409953
10493726	15846	Dennd4b	NM_201407	229541	DENN/MADD domain containing 4B	7.65606	1000.8	753.794	0.0534095	2.55098	0.00798367	0.00798367	0.753194	-0.408907
10431738	9287	Prickle1	NM_001033217	106042	prickle homolog 1 (Drosophila)	3.55064	258.84	195.114	0.114835	3.99995	0.0237855	0.0237855	0.753804	-0.407739
10428918	9015	9930014A18Rik	NR_030696	320469	RIKEN cDNA 9930014A18 gene	9.32392	315.459	237.831	0.043707	2.78739	0.003498	0.003498	0.753918	-0.40752
10571978	24679	Cbr4	NM_145595	234309	carbonyl reductase 4	4.54979	297.089	223.997	0.0895453	3.84135	0.0114455	0.0114455	0.753974	-0.407413
10534585	20155	Sh2b2	NM_018825	23921	SH2B adaptor protein 2	2.88669	111.313	83.9495	0.141004	3.91874	0.0458244	0.0458244	0.754172	-0.407035
10383556	4038	Fn3krp	NM_181420	238024	fructosamine 3 kinase related protein	4.69932	512.351	386.415	0.0866046	3.45987	0.0131575	0.0131575	0.754199	-0.406983
10418275	7920	Ccdc66	NM_177111	320234	coiled-coil domain containing 66	3.66815	157.927	119.161	0.110777	3.99196	0.0215013	0.0215013	0.754533	-0.406344
10583112	25834	Mmp27	ENSMUST00000093896	234911	matrix metallopeptidase 27	3.44408	719.86	543.298	0.117875	3.53599	0.0318316	0.0318316	0.754728	-0.405971
10479749	14399	Rpp38	NM_001013376	227522	ribonuclease P/MRP 38 subunit (human)	4.9609	885.11	668.039	0.0818248	2.6303	0.0213177	0.0213177	0.754752	-0.405925
10385325	4217	Pttg1	NM_013917	30939	pituitary tumor-transforming gene 1	3.2828	589.997	445.519	0.123438	3.87147	0.0319211	0.0319211	0.755121	-0.40522
10369086	2586	Gopc	NM_001199272	94221	golgi associated PDZ and coiled-coil motif containing	3.80647	289.791	218.919	0.106297	3.39066	0.02565	0.02565	0.755436	-0.404619
10353844	957	Neurl3	NM_153408	214854	neuralized homolog 3 homolog (Drosophila)	8.44306	5419.09	4094.41	0.0478968	3.37606	0.00219996	0.00219996	0.755553	-0.404395
10597833	27379	Sec22c	NM_178677	215474	SEC22 vesicle trafficking protein homolog C (S. cerevisiae)	6.50759	616.673	466.076	0.0620726	2.58937	0.0113993	0.0113993	0.75579	-0.403943
10573434	24821	Farsa	NM_025648	66590	phenylalanyl-tRNA synthetase, alpha subunit	11.0332	540.027	408.195	0.0365962	3.8954	0.000441994	0.000441994	0.755879	-0.403773
10449575	11189	Ppil1	NM_026845	68816	peptidylprolyl isomerase (cyclophilin)-like 1	3.08568	235.976	178.577	0.13031	3.56043	0.042912	0.042912	0.756758	-0.402096
10568266	24248	Gm166	NM_001033040	233899	predicted gene 166	6.11722	91.1167	68.976	0.065654	2.49675	0.0146462	0.0146462	0.757008	-0.40162
10572804	24763	1700030K09Rik	NM_028170	72254	RIKEN cDNA 1700030K09 gene	3.37457	108.735	82.3188	0.118983	3.96535	0.0283018	0.0283018	0.757062	-0.401517
10522396	18945	Ociad1	NM_023429	68095	OCIA domain containing 1	4.25849	2339.69	1774.82	0.0936119	3.60776	0.0162657	0.0162657	0.75857	-0.398646
10500218	16581	Tars2	NM_027931	71807	threonyl-tRNA synthetase 2, mitochondrial (putative)	5.33467	658.589	499.749	0.0746393	3.25079	0.0104604	0.0104604	0.758817	-0.398176
10487154	15149	Secisbp2l	NM_177608	70354	SECIS binding protein 2-like	3.5314	792.72	601.999	0.112434	2.74794	0.0443369	0.0443369	0.759409	-0.397051
10588083	26412	Faim	NM_001122851	23873	Fas apoptotic inhibitory molecule	3.76026	211.071	160.311	0.105541	3.15638	0.0301123	0.0301123	0.759509	-0.396861
10559713	23027	Zfp784	NM_001039532	654801	zinc finger protein 784	3.05138	109.036	82.8163	0.130046	3.42731	0.046519	0.046519	0.759531	-0.396819
10491363	15592	Mfn1	NM_024200	67414	mitofusin 1	5.3448	402.635	305.824	0.0742348	3.5023	0.00852691	0.00852691	0.759557	-0.39677
10504926	17128	Rnf20	NM_182999	109331	ring finger protein 20	3.25151	405.544	308.035	0.122025	3.84371	0.0331979	0.0331979	0.759559	-0.396766
10410590	7020	Exoc3	NM_177333	211446	exocyst complex component 3	6.94593	847.845	644.004	0.0571172	2.48023	0.0110271	0.0110271	0.759577	-0.396732
10394627	5108	Nbas	NM_027706	71169	neuroblastoma amplified sequence	13.7822	256.13	194.596	0.0287613	2.36534	0.00258624	0.00258624	0.759754	-0.396396
10385747	4270	Phf15	NM_199299	76901	PHD finger protein 15	3.45224	597.162	454.545	0.114042	3.20008	0.0369743	0.0369743	0.761175	-0.3937
10440800	10276	Urb1	NM_029497	207932	URB1 ribosome biogenesis 1 homolog (S. cerevisiae)	6.5441	195.698	149.03	0.0600575	3.96887	0.00289621	0.00289621	0.761533	-0.393022
10418879	7954	Mapk8	NM_016700	26419	mitogen-activated protein kinase 8	4.29058	270.118	205.729	0.0915607	3.7264	0.0148345	0.0148345	0.761624	-0.392849
10386388	4344	Snap47	NM_144521	67826	synaptosomal-associated protein, 47	3.56268	822.211	626.82	0.109877	2.5162	0.0498638	0.0498638	0.762359	-0.391458
10375079	3167	Ubtd2	NM_173784	327900	ubiquitin domain containing 2	5.3644	176.647	134.822	0.0726671	3.84929	0.00649554	0.00649554	0.763227	-0.389816
10506201	17282	Ror1	NM_013845	26563	receptor tyrosine kinase-like orphan receptor 1	4.07626	54.519	41.6403	0.0953765	3.76778	0.01708	0.01708	0.763776	-0.388779
10561673	23290	Spred3	NM_182927	101809	sprouty-related, EVH1 domain containing 3	5.08037	210.787	161.004	0.0765087	3.90184	0.00756177	0.00756177	0.763822	-0.388692
10385686	4265	Hnrnpab	NM_001048061	15384	heterogeneous nuclear ribonucleoprotein A/B	3.85109	4094.36	3127.82	0.100876	2.33926	0.0474768	0.0474768	0.763933	-0.388482
10575662	25029	Mon1b	NM_173015	270096	MON1 homolog b (yeast)	9.99869	675.844	516.35	0.0388392	2.26261	0.00643022	0.00643022	0.764008	-0.38834
10426722	8761	Prpf40b	NM_018786	54614	PRP40 pre-mRNA processing factor 40 homolog B (yeast)	3.04987	115.703	88.4294	0.127164	3.93364	0.0388768	0.0388768	0.764277	-0.387832
10493770	15848	Ilf2	NM_026374	67781	interleukin enhancer binding factor 2	5.54104	928.433	710.654	0.0695989	2.85601	0.0131807	0.0131807	0.765434	-0.38565
10494428	15944	Txnip	NM_001009935	56338	thioredoxin interacting protein	6.39018	7246.36	5549.42	0.0602361	2.05115	0.0221818	0.0221818	0.765822	-0.384919
10477604	14180	Itch	NM_008395	16396	itchy, E3 ubiquitin protein ligase	5.71171	2343.26	1795.23	0.0672915	3.91268	0.00496796	0.00496796	0.766124	-0.38435
10470050	13343	Abca2	NM_007379	11305	ATP-binding cassette, sub-family A (ABC1), member 2	4.07199	1043.66	799.683	0.0943417	2.66747	0.0333017	0.0333017	0.766226	-0.384158
10436053	9707	Dppa2	NM_028615	73703	developmental pluripotency associated 2	5.73786	19.7122	15.1078	0.0668881	2.44534	0.017959	0.017959	0.766419	-0.383795
10379260	3597	Gm11201	NR_045873	790910	predicted gene 11201	4.04996	162.656	124.676	0.0947249	3.27265	0.0229662	0.0229662	0.766505	-0.383633
10481654	14580	Fpgs	NM_010236	14287	folylpolyglutamyl synthetase	4.16225	178.083	136.506	0.0921593	3.67956	0.0167727	0.0167727	0.766528	-0.38359
10376033	3294	Kif3a	NM_008443	16568	kinesin family member 3A	14.6156	91.4276	70.0851	0.0262405	4	0.000127483	0.000127483	0.766564	-0.383522
10420155	8116	Dhrs1	NM_026819	52585	dehydrogenase/reductase (SDR family) member 1	3.25022	6460.14	4953.13	0.117907	3.59047	0.0366854	0.0366854	0.766722	-0.383225
10576124	25077	Ctu2	NM_153775	66965	cytosolic thiouridylase subunit 2 homolog (S. pombe)	3.81557	171.729	131.684	0.100391	3.00162	0.0316381	0.0316381	0.766815	-0.38305
10531323	19840	G3bp2	NM_011816	23881	GTPase activating protein (SH3 domain) binding protein 2	3.75387	1054.07	808.782	0.101803	3.62709	0.0236885	0.0236885	0.767291	-0.382154
10472549	13584	Bbs5	NM_028284	72569	Bardet-Biedl syndrome 5 (human)	4.44239	58.5364	44.9153	0.0860181	2.23622	0.0382461	0.0382461	0.767306	-0.382126
10469559	13291	Msrb2	NM_029619	76467	methionine sulfoxide reductase B2	11.1388	225.893	173.361	0.0342824	2.62581	0.00278048	0.00278048	0.767444	-0.381867
10382106	3899	Gm885	NM_001033435	380732	predicted gene 885	4.21143	3220.64	2472.76	0.0905208	3.37127	0.0193501	0.0193501	0.767787	-0.381222
10591620	26744	Dock6	NM_177030	319899	dedicator of cytokinesis 6	3.75352	149.723	115.006	0.101394	3.40882	0.0264467	0.0264467	0.768127	-0.380583
10524034	19128	Idua	NM_008325	15932	iduronidase, alpha-L-	7.61598	892.033	685.39	0.0499178	2.0499	0.0156756	0.0156756	0.768345	-0.380174
10539472	20698	Nagk	NM_019542	56174	N-acetylglucosamine kinase	4.29121	1354.16	1040.7	0.0885183	2.29663	0.0390892	0.0390892	0.768517	-0.379851
10531370	19845	Naaa	NM_025972	67111	N-acylethanolamine acid amidase	3.70187	3872.64	2977.05	0.102497	3.97652	0.0210187	0.0210187	0.768741	-0.37943
10491056	15561	Tbl1xr1	NM_030732	81004	transducin (beta)-like 1X-linked receptor 1	3.90328	860.008	661.318	0.0970994	3.72146	0.0200554	0.0200554	0.768967	-0.379006
10605797	28463	Arhgef9	NM_001033329	236915	CDC42 guanine nucleotide exchange factor (GEF) 9	2.86588	29.2927	22.5276	0.132192	3.93945	0.0464893	0.0464893	0.769052	-0.378847
10492846	15760	Pet112l	NM_144896	229487	PET112-like (yeast)	6.12217	136.649	105.125	0.0618034	3.99993	0.00360582	0.00360582	0.769306	-0.378371
10606730	28585	Armcx6	NM_001007578	278097	armadillo repeat containing, X-linked 6	7.83907	85.4033	65.704	0.0482597	2.27591	0.0108223	0.0108223	0.769338	-0.378311
10522589	18966	Srd5a3	NM_020611	57357	steroid 5 alpha-reductase 3	3.31898	1699.11	1307.34	0.113935	3.29246	0.0393154	0.0393154	0.769425	-0.378147
10416588	7720	1300010F03Rik	NM_027906	219189	RIKEN cDNA 1300010F03 gene	2.91761	250.619	192.853	0.129558	3.8829	0.0449465	0.0449465	0.769504	-0.377999
10507309	17377	Ccdc17	NM_001037916	622665	coiled-coil domain containing 17	4.9767	185.572	142.853	0.0758429	3.65159	0.00962274	0.00962274	0.769798	-0.377448
10567299	24124	Itpripl2	NM_001033380	319622	inositol 1,4,5-triphosphate receptor interacting protein-like 2	5.0489	587.261	452.08	0.074754	3.01469	0.0148113	0.0148113	0.76981	-0.377426
10354868	1055	Fam126b	NM_172513	213056	family with sequence similarity 126, member B	7.51712	238.862	183.956	0.0501278	3.93821	0.00178298	0.00178298	0.770135	-0.376817
10389214	4614	Ccl9	NM_011338	20308	chemokine (C-C motif) ligand 9	5.28231	68.3787	52.6839	0.0712159	2.72193	0.0168378	0.0168378	0.770472	-0.376186
10346074	190	Wdr75	NM_028599	73674	WD repeat domain 75	5.89876	261.495	201.488	0.0637572	2.90386	0.0106516	0.0106516	0.770524	-0.376088
10519949	18723	A630072M18Rik	NR_030699	320770	RIKEN cDNA A630072M18 gene	5.51263	174.056	134.117	0.0682188	2.74634	0.0147714	0.0147714	0.770537	-0.376064
10587892	26395	Atr	NM_019864	245000	ataxia telangiectasia and Rad3 related	5.24095	159.655	123.062	0.0716606	2.88347	0.0149219	0.0149219	0.770801	-0.37557
10496892	16176	Fubp1	NM_057172	51886	far upstream element (FUSE) binding protein 1	3.071	1157.07	892.644	0.121887	3.84405	0.039275	0.039275	0.771471	-0.374316
10592126	26801	Fam118b	BC051180	109229	family with sequence similarity 118, member B	4.22208	171.198	132.092	0.0886104	3.03961	0.0236674	0.0236674	0.771576	-0.37412
10450622	11299	Atat1	NM_001142744	73242	alpha tubulin acetyltransferase 1	4.88533	351.668	271.342	0.0765763	2.08082	0.0364175	0.0364175	0.771586	-0.374101
10410604	7021	Ahrr	NM_009644	11624	aryl-hydrocarbon receptor repressor	3.52684	686.285	529.866	0.105812	3.80082	0.0264252	0.0264252	0.772078	-0.373181
10603814	28179	Slc9a7	NM_177353	236727	solute carrier family 9 (sodium/hydrogen exchanger), member 7	3.6188	484.246	374.238	0.102737	2.75102	0.0417762	0.0417762	0.772827	-0.371783
10512165	17878	Nol6	NM_139236	230082	nucleolar protein family 6 (RNA-associated)	5.18524	628.862	486.11	0.071638	2.62536	0.0192238	0.0192238	0.773	-0.37146
10531776	19886	Fam175a	NM_172405	70681	family with sequence similarity 175, member A	4.92476	165.855	128.207	0.0754247	3.27978	0.0129709	0.0129709	0.773006	-0.371448
10450640	11300	Mrps18b	NM_025878	66973	mitochondrial ribosomal protein S18B	4.36026	678.835	525.1	0.0849649	3.35759	0.017622	0.017622	0.773531	-0.370469
10593937	27001	Mpi	NM_025837	110119	mannose phosphate isomerase	3.66991	749.277	580.034	0.100646	2.77142	0.0399204	0.0399204	0.774124	-0.369363
10536407	20350	Phf14	NM_029404	75725	PHD finger protein 14	5.4771	181.681	140.665	0.0673973	2.94817	0.0125239	0.0125239	0.774243	-0.369142
10565156	23794	Homer2	NM_011983	26557	homer homolog 2 (Drosophila)	3.69421	185.08	143.335	0.0998211	3.98091	0.0211184	0.0211184	0.774448	-0.36876
10549899	21886	Zfp418	NM_146179	232854	zinc finger protein 418	3.95896	197.18	152.816	0.0928827	2.74112	0.0339017	0.0339017	0.775007	-0.367719
10508135	17472	Trappc3	NM_013718	27096	trafficking protein particle complex 3	4.74343	2080.25	1612.66	0.0774378	2.74252	0.0216982	0.0216982	0.775221	-0.36732
10354792	1049	1110034B05Rik	NR_004860	68736	RIKEN cDNA 1110034B05 gene	3.83282	61.5531	47.7251	0.0957735	2.59046	0.0403872	0.0403872	0.775349	-0.367082
10604922	28357	BC023829	ENSMUST00000101506	236848	cDNA sequence BC023829	4.55585	942.273	730.79	0.0804874	2.65898	0.0256006	0.0256006	0.775561	-0.366688
10377516	3439	Kcnab3	NM_010599	16499	potassium voltage-gated channel, shaker-related subfamily, beta member 3	2.9299	346.718	268.993	0.124986	3.78003	0.0459007	0.0459007	0.775826	-0.366195
10400326	5759	Eapp	NM_025456	66266	E2F-associated phosphoprotein	2.83864	481.084	373.309	0.128906	3.98352	0.0471581	0.0471581	0.775975	-0.365918
10384504	4136	Meis1	NM_001193271	17268	Meis homeobox 1	3.65034	835.771	649.493	0.0996601	2.89316	0.0376786	0.0376786	0.777119	-0.363793
10352194	789	Cdc42bpa	NM_001033285	226751	CDC42 binding protein kinase alpha	3.66584	188.732	146.786	0.0989219	2.82674	0.0387449	0.0387449	0.777745	-0.362631
10413640	7312	Nek4	NM_011849	23955	NIMA (never in mitosis gene a)-related expressed kinase 4	3.65787	214.953	167.22	0.0990409	2.732	0.0411898	0.0411898	0.777935	-0.362278
10607806	28721	NA	NA	-1	NA	4.37203	149.288	116.162	0.0827903	2.26728	0.0385107	0.0385107	0.778106	-0.361961
10516427	18358	Ncdn	NM_011986	26562	neurochondrin	3.71437	1125.25	875.72	0.0973793	3.86841	0.0218316	0.0218316	0.778245	-0.361704
10352125	779	NA	NA	-1	NA	4.31645	42.5041	33.091	0.0836718	3.99801	0.0124959	0.0124959	0.778536	-0.361164
10428081	8920	Hrsp12	NM_008287	15473	heat-responsive protein 12	6.39596	90.0589	70.1544	0.0563381	2.48395	0.0133613	0.0133613	0.778983	-0.360336
10428690	8992	Mrpl13	NM_026759	68537	mitochondrial ribosomal protein L13	3.66002	144.517	112.606	0.0983488	3.78706	0.0237253	0.0237253	0.779187	-0.359958
10584034	25951	Snx19	ENSMUST00000034475	102607	sorting nexin 19	4.03506	316.265	246.447	0.0891823	2.2522	0.045987	0.045987	0.779242	-0.359857
10510643	17712	Plekhg5	NM_001004156	269608	pleckstrin homology domain containing, family G (with RhoGef domain) member 5	3.61624	161.904	126.196	0.0994063	3.14699	0.0335889	0.0335889	0.779447	-0.359477
10532857	20002	Gltp	NM_019821	56356	glycolipid transfer protein	5.85025	797.862	622.306	0.061282	3.99965	0.00425974	0.00425974	0.779967	-0.358515
10530592	19752	Fryl	NM_028194	72313	furry homolog-like (Drosophila)	4.80548	891.815	695.646	0.0745794	3.94602	0.00891014	0.00891014	0.780035	-0.358389
10454039	11657	Impact	NM_008378	16210	imprinted and ancient	3.26776	726.183	566.802	0.109399	3.99831	0.0308734	0.0308734	0.780522	-0.357489
10500069	16566	Pip5k1a	ENSMUST00000107236	18720	phosphatidylinositol-4-phosphate 5-kinase, type 1 alpha	6.28988	638.483	498.829	0.0566152	3.65157	0.00440804	0.00440804	0.781272	-0.356103
10453636	11620	Svil	NM_153153	225115	supervillin	3.47729	450.093	351.854	0.102161	3.72623	0.0284804	0.0284804	0.781737	-0.355245
10420030	8108	Psme2	NM_011190	19188	proteasome (prosome, macropain) 28 subunit, beta	3.39291	1743.41	1363.26	0.104584	3.93461	0.0281673	0.0281673	0.781953	-0.354846
10425000	8583	Lrrc14	ENSMUST00000137649	223664	leucine rich repeat containing 14	3.90721	348.84	272.832	0.0907434	3.76833	0.0195258	0.0195258	0.782112	-0.354553
10354807	1051	Kctd18	NR_027630	51960	potassium channel tetramerisation domain containing 18	3.3413	127.691	99.8775	0.106074	3.59496	0.0338449	0.0338449	0.782181	-0.354426
10395692	5232	Arhgap5	NM_009706	11855	Rho GTPase activating protein 5	3.51863	39.955	31.2725	0.10046	3.71225	0.0276573	0.0276573	0.782692	-0.353483
10458098	12077	Fam13b	BC031465	225358	family with sequence similarity 13, member B	3.37964	403.526	315.841	0.104587	3.44887	0.0348986	0.0348986	0.782702	-0.353465
10585732	26189	Ulk3	NM_027895	71742	unc-51-like kinase 3	3.01117	414.862	324.789	0.117273	3.66863	0.04415	0.04415	0.782884	-0.35313
10554693	22469	Stard5	NM_023377	170460	StAR-related lipid transfer (START) domain containing 5	3.7569	543.321	425.453	0.0939082	3.87722	0.0209732	0.0209732	0.783061	-0.352803
10406718	6512	Wdr41	NM_172590	218460	WD repeat domain 41	4.85682	801.376	627.566	0.0726223	2.82587	0.019113	0.019113	0.78311	-0.352713
10387791	4461	Slc16a13	NM_172371	69309	solute carrier family 16 (monocarboxylic acid transporters), member 13	4.16798	474.305	371.469	0.0845904	3.99999	0.0140542	0.0140542	0.783187	-0.352571
10492890	15764	Lrba	NM_030695	80877	LPS-responsive beige-like anchor	3.36349	177.883	139.357	0.104695	3.30691	0.0376886	0.0376886	0.783421	-0.35214
10379838	3654	Gm10374	AK143696	100504527	predicted gene 10374	4.17345	163.316	127.946	0.0843734	3.70549	0.0163934	0.0163934	0.783428	-0.352127
10375499	3221	Snord96a	NR_028563	100216534	small nucleolar RNA, C/D box 96A	4.38923	74.8186	58.6507	0.0800251	2.5845	0.0296363	0.0296363	0.783905	-0.351249
10516778	18395	Zcchc17	NM_153160	619605	zinc finger, CCHC domain containing 17	6.13062	452.81	355.015	0.0572575	2.18204	0.0206608	0.0206608	0.784027	-0.351025
10361790	1768	Fuca2	NM_025799	66848	fucosidase, alpha-L- 2, plasma	3.34646	1953.92	1533.13	0.104554	3.81526	0.0307956	0.0307956	0.784646	-0.349886
10378240	3499	P2rx1	NM_008771	18436	purinergic receptor P2X, ligand-gated ion channel, 1	6.69224	2781.96	2183.01	0.052267	2.63484	0.0101061	0.0101061	0.784702	-0.349783
10506134	17274	Atg4c	NM_175029	242557	autophagy related 4C, cysteine peptidase	3.11723	248.816	195.258	0.112182	3.96573	0.0360407	0.0360407	0.784749	-0.349697
10550250	21949	Kptn	NM_133727	70394	kaptin	3.65782	235	184.445	0.0955401	3.37582	0.0289415	0.0289415	0.784873	-0.349469
10588505	26446	Abhd14b	NM_029631	76491	abhydrolase domain containing 14b	5.93726	441.384	346.442	0.0588518	3.4452	0.00638836	0.00638836	0.7849	-0.349419
10445941	10818	NA	NA	-1	NA	4.51807	210.047	164.958	0.0771594	3.80819	0.0119506	0.0119506	0.785339	-0.348613
10566502	24015	Arfip2	NM_029802	76932	ADP-ribosylation factor interacting protein 2	4.62563	447.503	351.466	0.0753435	3.13736	0.0172305	0.0172305	0.785394	-0.348512
10591009	26666	Med17	NM_144933	234959	mediator complex subunit 17	3.83377	420.492	330.294	0.0908584	3.96505	0.0188629	0.0188629	0.785493	-0.34833
10447038	10908	1110001A16Rik	NM_001177403	68554	RIKEN cDNA 1110001A16 gene	3.78057	339.6	266.76	0.0921267	3.16559	0.0295281	0.0295281	0.785514	-0.348291
10510125	17649	NA	NA	-1	NA	3.3131	115.414	90.687	0.104994	3.25544	0.0401667	0.0401667	0.785751	-0.347856
10482484	14646	NA	NA	-1	NA	5.61263	15.8166	12.4301	0.0619322	2.26327	0.022783	0.022783	0.785889	-0.347603
10529093	19607	Gtf3c2	NM_027901	71752	general transcription factor IIIC, polypeptide 2, beta	4.78117	1035.69	814.262	0.0725811	3.02848	0.0170223	0.0170223	0.786205	-0.347023
10592802	26889	C2cd2l	NM_027909	71764	C2 calcium-dependent domain containing 2-like	4.83333	341.973	268.899	0.0717553	2.07754	0.0373045	0.0373045	0.786317	-0.346817
10458226	12085	Hspa9	NM_010481	15526	heat shock protein 9	3.49635	661.333	520.071	0.0991513	3.91659	0.0258475	0.0258475	0.786398	-0.346668
10578986	25391	Psd3	NM_030263	234353	pleckstrin and Sec7 domain containing 3	7.01775	167.182	131.489	0.0493709	3.22833	0.00465605	0.00465605	0.786505	-0.346472
10521798	18889	Pacrgl	NM_025755	66768	PARK2 co-regulated-like	5.07261	180.408	142.059	0.0679687	3.92951	0.00746127	0.00746127	0.787429	-0.344778
10568115	24225	Mvp	NM_080638	78388	major vault protein	4.9546	495.718	390.351	0.0695815	3.57724	0.0102813	0.0102813	0.787445	-0.344749
10569393	24388	R74862	NR_015529	97423	expressed sequence R74862	5.49919	26.4395	20.8253	0.062619	2.45789	0.019566	0.019566	0.787661	-0.344353
10350003	555	Cyb5r1	ENSMUST00000027726	72017	cytochrome b5 reductase 1	3.55551	238.14	187.585	0.0968256	3.96753	0.0240046	0.0240046	0.787709	-0.344265
10376326	3324	NA	NA	-1	NA	4.52083	248.29	195.769	0.0758431	3.99999	0.0106516	0.0106516	0.788469	-0.342874
10485483	15010	Nat10	NM_153126	98956	N-acetyltransferase 10	5.31017	221.34	174.736	0.0642324	2.49626	0.0204529	0.0204529	0.789447	-0.341086
10346668	241	Fam117b	ENSMUST00000036540	72750	family with sequence similarity 117, member B	3.67856	1273.23	1005.41	0.0926206	2.87195	0.0374209	0.0374209	0.789652	-0.340711
10607346	28657	Tspyl2	NM_029836	52808	TSPY-like 2	4.64749	789.633	623.711	0.0732234	3.96161	0.00990551	0.00990551	0.789874	-0.340306
10559406	22991	Tfpt	NM_023524	69714	TCF3 (E2A) fusion partner	6.17271	742.509	586.579	0.0550945	3.75494	0.00429734	0.00429734	0.789996	-0.340083
10378482	3531	Mettl16	NM_026197	67493	methyltransferase like 16	4.82137	128.785	101.798	0.0703657	3.34497	0.0131803	0.0131803	0.790447	-0.339259
10480950	14513	Dnlz	NM_026828	52838	DNL-type zinc finger	3.95266	956.26	755.968	0.0857847	2.8912	0.0309093	0.0309093	0.790546	-0.339079
10577030	25175	Cars2	ENSMUST00000049461	71941	cysteinyl-tRNA synthetase 2 (mitochondrial)(putative)	4.26266	350.318	276.982	0.0794978	3.86033	0.0140542	0.0140542	0.790659	-0.338872
10441064	10300	Dscr3	NM_007834	13185	Down syndrome critical region gene 3	5.23962	252.023	199.323	0.0645938	2.0533	0.0326654	0.0326654	0.790892	-0.338447
10484402	14776	Ctnnd1	NM_007615	12388	catenin (cadherin associated protein), delta 1	11.0144	985.294	779.813	0.0306351	2.24962	0.00529823	0.00529823	0.791452	-0.337426
10523856	19111	Btbd8	NM_001255991	100503185	BTB (POZ) domain containing 8	3.52655	143.254	113.449	0.0954283	2.65153	0.0470254	0.0470254	0.791942	-0.336533
10350646	606	Edem3	NM_001039644	66967	ER degradation enhancer, mannosidase alpha-like 3	5.37177	324.159	256.852	0.0625056	3.38654	0.0091883	0.0091883	0.792364	-0.335765
10366848	2329	B4galnt1	NM_008080	14421	beta-1,4-N-acetyl-galactosaminyl transferase 1	3.80213	982.228	778.32	0.0882909	3.99989	0.0190697	0.0190697	0.792403	-0.335694
10403919	6142	Zscan12	NM_016684	22758	zinc finger and SCAN domain containing 12	5.45666	41.9326	33.2653	0.0612197	3.12409	0.0108715	0.0108715	0.793303	-0.334056
10445458	10761	Xpo5	NM_028198	72322	exportin 5	4.40194	405.014	321.326	0.0758611	3.16229	0.0194655	0.0194655	0.793369	-0.333936
10539220	20675	AW146020	NM_177884	330361	expressed sequence AW146020	3.21422	124.743	99.0107	0.103695	3.55072	0.0384622	0.0384622	0.793719	-0.3333
10454993	11748	Hars2	NM_080636	70791	histidyl-tRNA synthetase 2, mitochondrial (putative)	4.11259	293.963	233.36	0.0809895	3.64605	0.0177401	0.0177401	0.793842	-0.333076
10605820	28466	Zc4h2	NM_001003916	245522	zinc finger, C4H2 domain containing	3.2995	424.264	336.817	0.100924	3.21925	0.0412762	0.0412762	0.793885	-0.332998
10347564	319	Dnajb2	NM_001159883	56812	DnaJ (Hsp40) homolog, subfamily B, member 2	4.12436	83.0274	65.9211	0.0807031	3.99838	0.0145728	0.0145728	0.793967	-0.332849
10393064	4974	Unc13d	NM_001009573	70450	unc-13 homolog D (C. elegans)	3.82296	799.179	634.603	0.0870174	3.99757	0.0187518	0.0187518	0.794069	-0.332664
10605055	28375	Haus7	NM_028633	73738	HAUS augmin-like complex, subunit 7	3.21489	286.705	227.735	0.103337	3.95281	0.0329918	0.0329918	0.794315	-0.332217
10545009	21308	Pigy	NM_025574	66459	phosphatidylinositol glycan anchor biosynthesis, class Y	3.96299	140.524	111.671	0.0836633	3.42446	0.0224164	0.0224164	0.794678	-0.331558
10507557	17404	Ebna1bp2	NM_026932	69072	EBNA1 binding protein 2	3.62304	231.746	184.174	0.0914905	2.93987	0.0373923	0.0373923	0.794724	-0.331474
10378579	3542	Prpf8	NM_138659	192159	pre-mRNA processing factor 8	3.99041	2829.37	2248.6	0.0830622	3.77186	0.0182364	0.0182364	0.794736	-0.331452
10426550	8739	Tmem106c	NM_201359	380967	transmembrane protein 106C	5.27426	403.962	321.139	0.0627615	2.24713	0.0264465	0.0264465	0.794974	-0.33102
10517028	18421	Tmem222	NM_025667	52174	transmembrane protein 222	5.59507	319.719	254.224	0.0591069	3.85998	0.00556375	0.00556375	0.795147	-0.330706
10397853	5450	Rin3	NM_177620	217835	Ras and Rab interactor 3	6.72455	3541.55	2820.25	0.0488594	2.38295	0.0133492	0.0133492	0.796332	-0.328558
10531146	19809	Mkrn1-ps1	AF494488	353327	makorin, ring finger protein 1, pseudogene 1	4.05568	128.55	102.392	0.0809297	2.22519	0.0464768	0.0464768	0.796516	-0.328225
10574694	24960	Elmo3	NM_172760	234683	engulfment and cell motility 3, ced-12 homolog (C. elegans)	3.47778	65.9244	52.5169	0.0943222	3.90397	0.0264165	0.0264165	0.796622	-0.328033
10464415	12760	Fam45a	NM_026437	67894	family with sequence similarity 45, member A	3.20643	1143.92	911.458	0.102212	3.66598	0.0370101	0.0370101	0.796786	-0.327736
10355582	1126	Usp37	NM_176972	319651	ubiquitin specific peptidase 37	5.1291	168.074	133.93	0.0638742	3.83496	0.00766014	0.00766014	0.796852	-0.327616
10391625	4853	Ubtf	NM_011551	21429	upstream binding transcription factor, RNA polymerase I	7.42718	1346.39	1072.94	0.044099	2.58791	0.00822174	0.00822174	0.796899	-0.327531
10554521	22454	Pde8a	ENSMUST00000164568	18584	phosphodiesterase 8A	3.57109	542.572	432.447	0.0916502	2.59433	0.0472906	0.0472906	0.797032	-0.32729
10490942	15545	Mir124a-2	NR_029814	723950	microRNA 124a-2	4.87337	35.8772	28.6043	0.0670654	3.14191	0.0148174	0.0148174	0.797284	-0.326834
10475830	13980	Mrps5	ENSMUST00000028852	77721	mitochondrial ribosomal protein S5	3.27759	238.776	190.437	0.0995671	3.89384	0.0318034	0.0318034	0.797557	-0.32634
10443091	10522	NA	NA	-1	NA	5.59817	1259.25	1005.14	0.0580848	2.72627	0.0144692	0.0144692	0.798205	-0.325169
10425559	8643	L3mbtl2	NM_145993	214669	l(3)mbt-like 2 (Drosophila)	3.42779	381.366	304.437	0.0948232	3.99207	0.0266729	0.0266729	0.79828	-0.325033
10562500	23379	Dpy19l3	NM_178704	233115	dpy-19-like 3 (C. elegans)	3.40825	416.343	332.431	0.0952736	3.76222	0.0297862	0.0297862	0.798455	-0.324717
10504865	17119	Invs	NM_010569	16348	inversin	4.39524	290.047	231.793	0.0735912	2.05721	0.045657	0.045657	0.799156	-0.323451
10443535	10564	Tbc1d22b	NM_198647	381085	TBC1 domain family, member 22B	3.08004	765.755	612.039	0.104953	3.61028	0.0423372	0.0423372	0.799261	-0.323261
10358359	1374	Cdc73	ENSMUST00000018337	214498	cell division cycle 73, Paf1/RNA polymerase II complex component	3.54487	924.144	738.716	0.0911449	3.98025	0.0241055	0.0241055	0.799352	-0.323097
10432601	9362	Tfcp2	ENSMUST00000009877	21422	transcription factor CP2	6.03439	249.192	199.192	0.0535423	2.43188	0.0162098	0.0162098	0.799353	-0.323095
10534324	20131	Limk1	NM_010717	16885	LIM-domain containing, protein kinase	5.07267	711.666	568.926	0.0636665	3.80415	0.0081261	0.0081261	0.799428	-0.32296
10503172	16897	NA	NA	-1	NA	3.90512	68.8127	55.0313	0.0825641	3.83059	0.018962	0.018962	0.799726	-0.322422
10443876	10584	Gm9705	NM_001100187	677156	predicted gene 9705	3.453	30.3588	24.2788	0.0933729	2.82482	0.0448058	0.0448058	0.799729	-0.322417
10448186	11060	Zfp820	NM_029281	75424	zinc finger protein 820	4.3549	62.3702	49.8854	0.0739946	2.54647	0.031076	0.031076	0.799828	-0.322238
10607467	28685	Sat1	NM_009121	20229	spermidine/spermine N1-acetyl transferase 1	3.18609	1859.2	1487.53	0.100991	3.86973	0.03493	0.03493	0.800089	-0.321768
10564436	23727	Asb7	NR_003961	117589	ankyrin repeat and SOCS box-containing 7	4.7355	203.508	162.914	0.0677805	3.28288	0.0145286	0.0145286	0.800529	-0.320974
10533131	20040	Plbd2	NM_023625	71772	phospholipase B domain containing 2	5.02952	947.074	758.386	0.0637326	2.55324	0.0220601	0.0220601	0.800768	-0.320544
10565862	23889	Pold3	NM_133692	67967	polymerase (DNA-directed), delta 3, accessory subunit	7.14496	790.635	633.177	0.044843	2.32031	0.0125575	0.0125575	0.800847	-0.320401
10359888	1574	NA	NA	-1	NA	5.09987	28.629	22.9444	0.0626167	3.59119	0.00927633	0.00927633	0.801438	-0.319337
10604248	28249	Thoc2	NM_001033422	331401	THO complex 2	3.85677	532.847	427.384	0.0825013	3.23888	0.0268448	0.0268448	0.802076	-0.318189
10461794	12488	Olfr1461	NM_146302	258299	olfactory receptor 1461	2.88347	21.1641	16.9755	0.110342	3.75159	0.0484346	0.0484346	0.802088	-0.318168
10446763	10889	Lbh	NM_029999	77889	limb-bud and heart	3.21127	597.703	479.68	0.098826	3.24536	0.0437937	0.0437937	0.802539	-0.317357
10556749	22743	Acsm4	NM_178414	233801	acyl-CoA synthetase medium-chain family member 4	7.08849	27.261	21.9026	0.044542	3.99997	0.00209129	0.00209129	0.803441	-0.315736
10565567	23850	NA	NA	-1	NA	3.03994	629.304	505.739	0.103741	3.91073	0.0395525	0.0395525	0.803648	-0.315364
10434998	9605	Ncbp2	NM_026554	68092	nuclear cap binding protein subunit 2	3.77616	460.596	370.164	0.0835078	3.49097	0.0249169	0.0249169	0.803662	-0.315339
10518408	18568	Plod1	NM_011122	18822	procollagen-lysine, 2-oxoglutarate 5-dioxygenase 1	3.79833	1750.34	1406.75	0.0830008	2.5304	0.0428888	0.0428888	0.803704	-0.315264
10525464	19250	Orai1	NM_175423	109305	ORAI calcium release-activated calcium modulator 1	6.14429	200.177	160.927	0.0512463	3.15769	0.00745712	0.00745712	0.803922	-0.314873
10423185	8401	Drosha	NM_001130149	14000	drosha, ribonuclease type III	3.3091	278.755	224.103	0.0951426	3.53529	0.0356707	0.0356707	0.803942	-0.314837
10468893	13202	Csf2ra	NM_009970	12982	colony stimulating factor 2 receptor, alpha, low-affinity (granulocyte-macrophage)	5.75299	1229.65	988.577	0.0547224	3.1503	0.00911309	0.00911309	0.803953	-0.314817
10376929	3397	Fam18b	BC115504	67510	family with sequence similarity 18, member B	6.51504	525.388	422.495	0.0482651	3.15216	0.00630044	0.00630044	0.804158	-0.314449
10596261	27236	Dnajc13	NM_001163026	235567	DnaJ (Hsp40) homolog, subfamily C, member 13	4.0812	861.89	693.184	0.0770033	2.94605	0.0275024	0.0275024	0.80426	-0.314266
10433389	9446	Alg1	NM_145362	208211	asparagine-linked glycosylation 1 (beta-1,4-mannosyltransferase)	7.07124	693.461	557.724	0.0444422	2.96518	0.00604223	0.00604223	0.804262	-0.314263
10345368	118	D1Ertd448e	AK149623	52318	DNA segment, Chr 1, ERATO Doi 448, expressed	3.86833	145.502	117.026	0.0812249	3.9494	0.0184553	0.0184553	0.804295	-0.314203
10504916	17126	NA	NA	-1	NA	5.60331	312.048	251.036	0.0560156	2.61446	0.0160611	0.0160611	0.804479	-0.313873
10538631	20590	Vmn1r28	ENSMUST00000060521	171198	vomeronasal 1 receptor 28	7.87189	17.2103	13.8487	0.0398275	2.76949	0.0056547	0.0056547	0.804677	-0.313518
10345626	152	Eif5b	NM_198303	226982	eukaryotic translation initiation factor 5B	6.04784	269.738	217.078	0.0518105	3.78141	0.0045121	0.0045121	0.804776	-0.313341
10430931	9229	Nfam1	NM_028728	74039	Nfat activating molecule with ITAM motif 1	2.91962	1033.2	831.649	0.107232	3.95827	0.0438171	0.0438171	0.804923	-0.313077
10401564	5887	1110018G07Rik	NM_178065	68497	RIKEN cDNA 1110018G07 gene	5.74986	2245.07	1807.62	0.0543779	3.81643	0.00523073	0.00523073	0.805153	-0.312665
10554800	22491	Rab38	NM_028238	72433	RAB38, member of RAS oncogene family	4.71797	1463.45	1178.42	0.0662395	2.58581	0.0249677	0.0249677	0.805236	-0.312516
10445373	10750	NA	NA	-1	NA	3.93235	103.5	83.3975	0.0792284	3.64454	0.0203898	0.0203898	0.805774	-0.311553
10483737	14730	Atf2	NM_001025093	11909	activating transcription factor 2	4.28802	1365.41	1100.36	0.0726113	2.2146	0.0418712	0.0418712	0.805883	-0.311358
10576506	25114	Gnpat	NM_010322	14712	glyceronephosphate O-acyltransferase	5.53748	587.221	473.474	0.0560938	3.47822	0.00776256	0.00776256	0.806296	-0.310619
10479247	14353	9030418K01Rik	NM_001081289	71532	RIKEN cDNA 9030418K01 gene	3.15372	93.9376	75.7547	0.0984132	3.91286	0.0354557	0.0354557	0.806436	-0.310368
10409464	6875	Dbn1	NM_001177371	56320	drebrin 1	3.17805	139.223	112.289	0.0975996	3.5772	0.0392855	0.0392855	0.806543	-0.310177
10385511	4241	Psme2	ENSMUST00000104958	19188	proteasome (prosome, macropain) 28 subunit, beta	2.91559	690.825	557.929	0.105721	3.94888	0.0441201	0.0441201	0.807627	-0.308239
10563362	23472	Sphk2	NM_020011	56632	sphingosine kinase 2	5.82429	654.697	528.944	0.0528323	2.30363	0.0201445	0.0201445	0.807923	-0.30771
10375774	3259	Grm6	NM_173372	108072	glutamate receptor, metabotropic 6	5.0305	59.9168	48.4307	0.061035	3.77891	0.00850518	0.00850518	0.8083	-0.307037
10580309	25530	Wdr83	NM_026399	67836	WD repeat domain containing 83	4.26962	430.404	347.959	0.0718499	2.40789	0.0361681	0.0361681	0.808449	-0.306771
10418218	7916	Slmap	NM_032008	83997	sarcolemma associated protein	3.76148	653.929	528.942	0.0813574	3.10118	0.0310236	0.0310236	0.808868	-0.306024
10528648	19560	Abcf2	NM_013853	27407	ATP-binding cassette, sub-family F (GCN20), member 2	3.93134	593.984	480.472	0.0778285	3.8751	0.0181559	0.0181559	0.808898	-0.30597
10530145	19710	Tlr1	NM_030682	21897	toll-like receptor 1	3.79667	35.0673	28.373	0.0804934	3.30673	0.0270207	0.0270207	0.809102	-0.305607
10424894	8574	Heatr7a	NM_175457	223658	HEAT repeat containing 7A	3.9621	786.532	637.26	0.0766321	2.4063	0.0425981	0.0425981	0.810215	-0.303623
10424439	8526	Efr3a	NM_133766	76740	EFR3 homolog A (S. cerevisiae)	3.37686	1494.8	1211.14	0.0899021	2.86012	0.0463855	0.0463855	0.810236	-0.303586
10346576	234	Stradb	ENSMUST00000027185	227154	STE20-related kinase adaptor beta	3.34023	244.116	197.8	0.0908707	3.99971	0.0288329	0.0288329	0.810268	-0.303529
10509244	17579	NA	NA	-1	NA	3.01775	35.4151	28.6978	0.100547	3.85148	0.0412126	0.0412126	0.810326	-0.303426
10478077	14223	Ralgapb	NM_177658	228850	Ral GTPase activating protein, beta subunit (non-catalytic)	3.59341	725.796	588.265	0.0843477	2.56577	0.0474549	0.0474549	0.810511	-0.303096
10359405	1528	Klhl20	NM_001039482	226541	kelch-like 20 (Drosophila)	4.36586	902.196	731.381	0.0693602	3.91285	0.0126054	0.0126054	0.810668	-0.302817
10399691	5692	Id2	NM_010496	15902	inhibitor of DNA binding 2	4.15211	17682.4	14335.9	0.0728982	3.74593	0.0162957	0.0162957	0.810744	-0.302682
10604451	28267	Enox2	ENSMUST00000114914	209224	ecto-NOX disulfide-thiol exchanger 2	3.30186	109.382	88.7037	0.091557	3.56669	0.0354253	0.0354253	0.810954	-0.302308
10464240	12740	Trub1	NM_029839	72133	TruB pseudouridine (psi) synthase homolog 1 (E. coli)	4.08645	105.296	85.3942	0.0739632	2.42037	0.0394282	0.0394282	0.810988	-0.302248
10500837	16651	Dclre1b	NM_133865	140917	DNA cross-link repair 1B, PSO2 homolog (S. cerevisiae)	4.58568	905.974	734.939	0.0658232	2.33084	0.0329925	0.0329925	0.811215	-0.301844
10589587	26526	Setd2	NM_001081340	235626	SET domain containing 2	3.74217	603.406	489.502	0.0806522	3.2664	0.0287431	0.0287431	0.811232	-0.301814
10483819	14744	Ttc30b	NM_028235	72421	tetratricopeptide repeat domain 30B	3.14924	26.1042	21.1815	0.0957295	3.70456	0.0383993	0.0383993	0.811422	-0.301476
10594092	27014	Cd276	NM_133983	102657	CD276 antigen	3.97069	2706.98	2196.62	0.0759054	3.55098	0.0208019	0.0208019	0.811466	-0.301397
10505998	17262	Fggy	NM_001113412	75578	FGGY carbohydrate kinase domain containing	4.02355	120.88	98.1322	0.074755	3.59003	0.0195675	0.0195675	0.811813	-0.300781
10467560	13087	Tm9sf3	NM_133352	107358	transmembrane 9 superfamily member 3	3.18576	2802.56	2275.4	0.0943643	3.21389	0.0453235	0.0453235	0.811902	-0.300622
10538123	20524	Gimap9	NM_174960	317758	GTPase, IMAP family member 9	3.54925	147.638	119.937	0.0844648	2.99013	0.0383126	0.0383126	0.812372	-0.299788
10541301	20881	Tuba8	NM_017379	53857	tubulin, alpha 8	9.74507	3075.5	2499.19	0.0307192	3.84739	0.000750487	0.000750487	0.812612	-0.299361
10357124	1267	Tsn	NM_011650	22099	translin	4.71235	954.443	775.876	0.0634149	2.24827	0.0334838	0.0334838	0.812909	-0.298834
10424082	8484	Aard	NM_175503	239435	alanine and arginine rich domain containing protein	3.79707	26.8435	21.8247	0.0786413	3.51409	0.0242285	0.0242285	0.813037	-0.298607
10499529	16488	Slc50a1	NM_009057	19729	solute carrier family 50 (sugar transporter), member 1	4.64089	941.705	765.916	0.0642311	2.54246	0.0268971	0.0268971	0.813329	-0.298089
10356510	1209	Iqca	NM_029122	74918	IQ motif containing with AAA domain	3.08307	33.475	27.2302	0.0966179	3.22885	0.048992	0.048992	0.813447	-0.29788
10405804	6392	0610007P08Rik	NM_001013608	76251	RIKEN cDNA 0610007P08 gene	6.71112	211.731	172.237	0.04438	2.00543	0.0213404	0.0213404	0.813469	-0.297841
10441956	10378	Fam120b	NR_033586	67544	family with sequence similarity 120, member B	5.81111	195.804	159.35	0.0511446	3.86588	0.00484674	0.00484674	0.813826	-0.297208
10573998	24869	Ogfod1	NM_177767	270086	2-oxoglutarate and iron-dependent oxygenase domain containing 1	4.27584	580.633	472.576	0.0694794	2.16038	0.0440599	0.0440599	0.813897	-0.297082
10451736	11440	Tbc1d5	NM_028162	72238	TBC1 domain family, member 5	4.23267	707.111	575.8	0.0700199	3.56107	0.017031	0.017031	0.814298	-0.296371
10424213	8495	Zhx2	NM_199449	387609	zinc fingers and homeoboxes 2	4.2015	62.6812	51.0551	0.0704458	3.47668	0.0182997	0.0182997	0.81452	-0.295978
10553537	22365	Luzp2	NM_178705	233271	leucine zipper protein 2	3.3637	22.0314	17.9502	0.0878693	3.94816	0.0287768	0.0287768	0.814752	-0.295567
10511755	17821	Wwp1	NM_177327	107568	WW domain containing E3 ubiquitin protein ligase 1	3.96271	472.603	385.216	0.0744335	3.09069	0.0271676	0.0271676	0.815096	-0.294958
10401454	5881	Entpd5	NM_001026214	12499	ectonucleoside triphosphate diphosphohydrolase 5	3.67544	234.871	191.483	0.0801674	2.41647	0.0496875	0.0496875	0.81527	-0.29465
10470141	13349	Lcn8	NM_033145	78076	lipocalin 8	3.49942	24.766	20.1934	0.0841488	3.31353	0.0337431	0.0337431	0.81537	-0.294473
10490913	15542	Car3	NM_007606	12350	carbonic anhydrase 3	4.24229	30.18	24.6099	0.0693855	3.0174	0.0237112	0.0237112	0.815437	-0.294355
10410078	6945	Slc35d2	NM_001001321	70484	solute carrier family 35, member D2	3.33037	323.712	263.993	0.0883422	3.6686	0.0331405	0.0331405	0.815518	-0.294211
10430020	9129	Vps28	NM_025842	66914	vacuolar protein sorting 28 (yeast)	4.6887	3589.31	2928.03	0.0626556	2.81572	0.0210943	0.0210943	0.815766	-0.293773
10451167	11389	Tmem63b	NM_198167	224807	transmembrane protein 63b	7.44843	1236	1008.46	0.0394092	2.31139	0.0115705	0.0115705	0.815899	-0.293538
10504636	17082	E230008N13Rik	NM_198660	381522	RIKEN cDNA E230008N13 gene	3.04313	45.5599	37.1784	0.0963805	3.77544	0.0412887	0.0412887	0.816034	-0.293299
10445640	10779	Trerf1	NM_001097623	224829	transcriptional regulating factor 1	3.74114	663.695	541.771	0.0782752	2.704	0.0397311	0.0397311	0.816294	-0.292839
10531197	19825	Adamts3	NM_177872	330119	a disintegrin-like and metallopeptidase (reprolysin type) with thrombospondin type 1 motif, 3	9.57473	50.0071	40.8256	0.0305657	2.98802	0.00245736	0.00245736	0.816397	-0.292657
10551487	22117	Eid2b	NM_001177427	434156	EP300 interacting inhibitor of differentiation 2B	3.15048	206.697	168.748	0.0928896	3.55444	0.0406092	0.0406092	0.816403	-0.292647
10437174	9841	Wrb	NM_207301	71446	tryptophan rich basic protein	3.60242	418.119	341.441	0.0811337	2.72099	0.0429773	0.0429773	0.816612	-0.292277
10351603	720	Arhgap30	NM_001005508	226652	Rho GTPase activating protein 30	3.9178	813.62	664.421	0.0745978	3.01377	0.0293238	0.0293238	0.816622	-0.29226
10387255	4425	NA	NA	-1	NA	3.46756	254.779	208.084	0.0842315	3.13132	0.0378074	0.0378074	0.816725	-0.292078
10375537	3228	Mgat1	NM_001110148	17308	mannoside acetylglucosaminyltransferase 1	3.50094	314.766	257.091	0.0834063	3.53807	0.030341	0.030341	0.816768	-0.292002
10525766	19275	Gtf2h3	NM_181410	209357	general transcription factor IIH, polypeptide 3	8.04916	218.043	178.135	0.0362325	3.94807	0.00136647	0.00136647	0.816972	-0.291641
10399732	5698	Dcdc2c	NM_001177964	68511	doublecortin domain containing 2C	3.84247	16.9013	13.8123	0.0757789	2.80285	0.0350448	0.0350448	0.817235	-0.291177
10462752	12602	Btaf1	NM_001080706	107182	BTAF1 RNA polymerase II, B-TFIID transcription factor-associated, (Mot1 homolog, S. cerevisiae)	4.26443	334.689	273.562	0.0682279	3.94511	0.0133986	0.0133986	0.817362	-0.290953
10519333	18658	Fam133b	NM_001042501	68152	family with sequence similarity 133, member B	3.32918	234.398	191.66	0.0872311	3.53945	0.0350052	0.0350052	0.817671	-0.290408
10514315	18101	Ifna2	NM_010503	15965	interferon alpha 2	3.37724	33.1576	27.126	0.0857697	3.24298	0.0383965	0.0383965	0.818092	-0.289665
10401900	5924	Sel1l	NM_001039089	20338	sel-1 suppressor of lin-12-like (C. elegans)	5.30123	1708.86	1398.32	0.0545806	2.14565	0.0290025	0.0290025	0.818274	-0.289344
10376988	3404	Zkscan6	NM_026107	52712	zinc finger with KRAB and SCAN domains 6	3.22947	215.187	176.119	0.0895007	3.93676	0.0327329	0.0327329	0.818447	-0.289039
10504551	17065	Rg9mtd3	NM_027266	69934	RNA (guanine-9-) methyltransferase domain containing 3	2.87905	143.256	117.31	0.100125	3.96593	0.045518	0.045518	0.818886	-0.288265
10587792	26384	Plscr1	NM_011636	22038	phospholipid scramblase 1	3.04964	7181.39	5881.68	0.0944487	3.79119	0.0408138	0.0408138	0.819017	-0.288035
10527213	19426	Daglb	NM_144915	231871	diacylglycerol lipase, beta	3.52217	448.321	367.198	0.0817605	3.48354	0.0305771	0.0305771	0.819051	-0.287975
10356995	1249	NA	NA	-1	NA	4.53067	20.724	16.982	0.0634115	2.10648	0.0411971	0.0411971	0.819436	-0.287297
10364601	2107	Abca7	NM_013850	27403	ATP-binding cassette, sub-family A (ABC1), member 7	4.04504	703.748	576.803	0.0709463	3.59066	0.0192454	0.0192454	0.819616	-0.28698
10427681	8867	Spef2	NM_177123	320277	sperm flagellar 2	3.56235	20.3142	16.6553	0.0804262	2.90997	0.0396491	0.0396491	0.819885	-0.286507
10561854	23308	Tbcb	NM_025548	66411	tubulin folding cofactor B	5.81528	561.351	460.523	0.049117	2.22054	0.0221127	0.0221127	0.820384	-0.285629
10582626	25773	Abcb10	NM_019552	56199	ATP-binding cassette, sub-family B (MDR/TAP), member 10	4.38307	246.804	202.557	0.0650323	2.99899	0.0220042	0.0220042	0.820718	-0.285042
10530319	19728	Atp8a1	NM_001038999	11980	ATPase, aminophospholipid transporter (APLT), class I, type 8A, member 1	3.59539	1138.17	935.169	0.0788279	2.73491	0.0428238	0.0428238	0.821642	-0.283418
10446282	10849	Emr1	NM_010130	13733	EGF-like module containing, mucin-like, hormone receptor-like sequence 1	5.05999	40.6154	33.383	0.0559118	2.94754	0.0155435	0.0155435	0.82193	-0.282913
10515528	18253	Dph2	NM_026344	67728	DPH2 homolog (S. cerevisiae)	4.05573	228.319	187.699	0.0696857	3.92214	0.0160217	0.0160217	0.822093	-0.282626
10395594	5220	NA	NA	-1	NA	3.43675	26.5578	21.8373	0.0821549	3.88409	0.0276272	0.0276272	0.822253	-0.282346
10363669	1996	Dnajc12	NM_013888	30045	DnaJ (Hsp40) homolog, subfamily C, member 12	3.75457	81.9471	67.3834	0.075188	2.38623	0.0484655	0.0484655	0.82228	-0.282298
10411711	7122	Cdk7	NM_009874	12572	cyclin-dependent kinase 7	2.91796	167.412	137.71	0.0965655	3.77107	0.0465641	0.0465641	0.822578	-0.281776
10526356	19341	Rhbdd2	NM_146002	215160	rhomboid domain containing 2	4.58794	1163.45	958.09	0.0610693	2.489	0.0288587	0.0288587	0.823487	-0.280182
10554413	22445	Ngrn	NR_028053	83485	neugrin, neurite outgrowth associated	3.04296	229.379	188.911	0.0920256	3.68201	0.0426709	0.0426709	0.823574	-0.28003
10401422	5877	Pnma1	NM_027438	70481	paraneoplastic antigen MA1	3.69823	151.882	125.218	0.07531	2.74713	0.0397689	0.0397689	0.82444	-0.278514
10439566	10091	Atp6v1a	NM_007508	11964	ATPase, H+ transporting, lysosomal V1 subunit A	3.66702	1621.38	1336.95	0.0758846	2.48896	0.0476265	0.0476265	0.824579	-0.27827
10582287	25732	Car5a	NM_007608	12352	carbonic anhydrase 5a, mitochondrial	4.19437	45.683	37.6709	0.0663289	2.34944	0.0393386	0.0393386	0.824615	-0.278207
10591544	26734	Yipf2	NM_138303	74766	Yip1 domain family, member 2	3.25336	593.798	489.661	0.0855077	3.66244	0.0355483	0.0355483	0.824626	-0.278188
10557434	22807	Apobr	NM_138310	171504	apolipoprotein B receptor	3.1166	189.993	156.679	0.089243	3.73627	0.0391036	0.0391036	0.824657	-0.278134
10538413	20562	Znrf2	NM_199143	387524	zinc and ring finger 2	4.15774	1668.11	1375.72	0.0668701	3.20387	0.0222352	0.0222352	0.824717	-0.278029
10541581	20910	Clec4b1	NM_001190310	69810	C-type lectin domain family 4, member b1	3.27312	18.8536	15.5599	0.0846298	3.34158	0.0399314	0.0399314	0.825304	-0.277002
10600357	27749	Taz	NM_001173547	66826	tafazzin	4.71853	1142.86	943.412	0.0586393	2.31369	0.0314968	0.0314968	0.825482	-0.276691
10429460	9075	7120482A17Rik	AK149087	100038534	RIKEN cDNA 7120482A17 gene	3.25198	19.4172	16.038	0.0848225	3.26282	0.0420495	0.0420495	0.825968	-0.275842
10563314	23466	Dhdh	NM_027903	71755	dihydrodiol dehydrogenase (dimeric)	3.05387	540.278	446.415	0.0901533	3.92795	0.0388006	0.0388006	0.826269	-0.275317
10559702	23025	Zfp579	ENSMUST00000162731	68490	zinc finger protein 579	3.2276	232.76	192.367	0.0851961	3.14228	0.0452425	0.0452425	0.826462	-0.27498
10529305	19627	Tmem129	NM_026698	68366	transmembrane protein 129	3.74503	529.336	437.551	0.0733587	3.12253	0.0310157	0.0310157	0.826604	-0.274732
10388492	4542	Vps53	NM_026664	68299	vacuolar protein sorting 53 (yeast)	10.9639	659.109	544.825	0.0250573	3.91305	0.000442004	0.000442004	0.826608	-0.274725
10381539	3845	G6pc3	NM_175935	68401	glucose 6 phosphatase, catalytic, 3	3.80952	1783.65	1475.03	0.0719474	3.99888	0.0189578	0.0189578	0.826975	-0.274084
10370471	2704	Agpat3	NM_053014	28169	1-acylglycerol-3-phosphate O-acyltransferase 3	2.8632	656.185	542.821	0.0955666	3.9664	0.04624	0.04624	0.827238	-0.273626
10425923	8680	Fam118a	NM_133750	73225	family with sequence similarity 118, member A	3.72188	77.1578	63.8339	0.0734816	3.99173	0.0205164	0.0205164	0.827316	-0.27349
10369779	2648	Ado	NM_001005419	211488	2-aminoethanethiol (cysteamine) dioxygenase	3.52646	361.524	299.201	0.077409	3.879	0.0255662	0.0255662	0.827608	-0.272981
10349793	532	Dstyk	NM_172516	213452	dual serine/threonine and tyrosine protein kinase	4.05433	509.941	422.146	0.0672337	2.9053	0.0287183	0.0287183	0.827834	-0.272587
10572253	24706	Sugp1	NM_027481	70616	SURP and G patch domain containing 1	7.82372	342.231	283.325	0.0348313	2.48371	0.00825433	0.00825433	0.827878	-0.27251
10554926	22502	Ccdc90b	NM_025515	66365	coiled-coil domain containing 90B	3.62724	241.521	199.961	0.0751067	3.99959	0.0222181	0.0222181	0.827924	-0.27243
10573549	24830	Fbxw9	NM_026791	68628	F-box and WD-40 domain protein 9	3.62481	236.54	195.886	0.0750566	3.9469	0.0227772	0.0227772	0.828133	-0.272066
10493907	15880	Lce3f	NM_001018079	69520	late cornified envelope 3F	4.25319	16.0969	13.3346	0.0638591	3.6548	0.0158914	0.0158914	0.828397	-0.271606
10526087	19309	Sumf2	NM_026445	67902	sulfatase modifying factor 2	4.48386	444.113	368.103	0.0603979	2.06134	0.0437851	0.0437851	0.828851	-0.270815
10448803	11121	Hn1l	NM_198937	52009	hematological and neurological expressed 1-like	2.82054	1141.35	946.116	0.0959574	3.91704	0.0489702	0.0489702	0.828945	-0.270652
10364712	2113	Cirbp	NM_007705	12696	cold inducible RNA binding protein	4.83583	789.944	654.9	0.0559316	3.97118	0.00858	0.00858	0.829046	-0.270476
10430956	9232	Cyb5r3	NM_029787	109754	cytochrome b5 reductase 3	11.4281	4107.51	3406.36	0.0236291	3.51545	0.000664162	0.000664162	0.829299	-0.270036
10443191	10531	Gm10505	AK138223	100038429	predicted gene 10505	3.06049	242.478	201.125	0.0881442	3.99277	0.0377304	0.0377304	0.829455	-0.269764
10592362	26827	Olfr160	NM_030553	80706	olfactory receptor 160	3.21679	23.6753	19.6431	0.083736	3.30697	0.0424529	0.0424529	0.829687	-0.269361
10537441	20446	Adck2	NM_178873	57869	aarF domain containing kinase 2	3.22041	111.129	92.2472	0.0834226	3.62933	0.0370797	0.0370797	0.830093	-0.268655
10535477	20239	Usp42	NM_029749	76800	ubiquitin specific peptidase 42	5.08125	786.923	653.342	0.0528185	3.53426	0.00978055	0.00978055	0.830249	-0.268384
10570437	24477	Fbxo25	BC014749	66822	F-box protein 25	3.32105	859.611	713.701	0.0808075	2.88906	0.0475689	0.0475689	0.83026	-0.268365
10458398	12105	Hars	NM_008214	15115	histidyl-tRNA synthetase	4.94008	356.04	295.666	0.0542642	2.77102	0.0191336	0.0191336	0.83043	-0.26807
10539592	20708	Smyd5	NM_144918	232187	SET and MYND domain containing 5	4.38239	162.484	134.948	0.061128	3.93345	0.0123025	0.0123025	0.830535	-0.267887
10507040	17345	Spata6	NM_026470	67946	spermatogenesis associated 6	3.71623	792.815	658.469	0.0720808	3.49709	0.0260272	0.0260272	0.830546	-0.267868
10434313	9540	Yeats2	NM_001145930	208146	YEATS domain containing 2	4.23017	305.3	253.599	0.0632789	2.13664	0.0459083	0.0459083	0.830654	-0.26768
10583773	25927	BC018242	NM_144935	235044	cDNA sequence BC018242	3.63593	188.616	156.703	0.0735483	3.9976	0.0220666	0.0220666	0.830806	-0.267416
10391990	4886	Kansl1	ENSMUST00000018556	76719	KAT8 regulatory NSL complex subunit 1	5.26557	767.052	637.273	0.0507851	2.23668	0.0268173	0.0268173	0.830808	-0.267413
10511099	17752	Slc35e2	NM_177186	320541	solute carrier family 35, member E2	3.42308	442.276	367.501	0.078058	3.29224	0.036191	0.036191	0.830931	-0.267199
10511207	17762	Cpsf3l	NM_028020	71957	cleavage and polyadenylation specific factor 3-like	4.494	752.027	624.977	0.0594082	2.75968	0.0245082	0.0245082	0.831057	-0.266981
10444079	10603	Rgl2	NM_009059	19732	ral guanine nucleotide dissociation stimulator-like 2	4.9132	790.763	657.88	0.0540216	3.9756	0.00809391	0.00809391	0.831957	-0.265419
10349348	489	Ccdc93	NM_001025156	70829	coiled-coil domain containing 93	6.34791	199.235	165.759	0.0418057	3.52136	0.00480615	0.00480615	0.83198	-0.265379
10544563	21246	Zfp467	NM_020589	68910	zinc finger protein 467	4.08055	248.571	206.833	0.0649896	2.25927	0.0446992	0.0446992	0.832087	-0.265194
10601503	27896	Dach2	NM_033605	93837	dachshund 2 (Drosophila)	8.23763	20.0377	16.6739	0.0321848	3.95948	0.00123712	0.00123712	0.832126	-0.265126
10486029	15081	Atpbd4	NM_025675	66632	ATP binding domain 4	5.38613	552.469	459.73	0.0492203	3.4016	0.00900445	0.00900445	0.832137	-0.265107
10527508	19449	Cdk8	NM_153599	264064	cyclin-dependent kinase 8	4.24602	783.945	652.486	0.0623655	3.95233	0.0135416	0.0135416	0.832311	-0.264805
10447275	10934	1700106N22Rik	NM_028576	73582	RIKEN cDNA 1700106N22 gene	3.59127	806.757	671.574	0.0736753	3.25162	0.0324199	0.0324199	0.832436	-0.264589
10585825	26197	Stoml1	NR_028146	69106	stomatin-like 1	2.91654	259.868	216.366	0.0906228	3.99565	0.0434507	0.0434507	0.8326	-0.264305
10478854	14296	Slc9a8	NM_148929	77031	solute carrier family 9 (sodium/hydrogen exchanger), member 8	3.56273	721.834	601.013	0.0741766	3.79748	0.0256561	0.0256561	0.832619	-0.264272
10438189	9940	Slc7a4	NM_144852	224022	solute carrier family 7 (cationic amino acid transporter, y+ system), member 4	4.05843	211.179	175.838	0.0651026	3.83887	0.0166872	0.0166872	0.832652	-0.264214
10591161	26687	Zfp558	NM_028935	72230	zinc finger protein 558	2.92808	18.9524	15.7828	0.090169	3.6867	0.0474162	0.0474162	0.832763	-0.264022
10411972	7142	NA	NA	-1	NA	6.04374	27.8474	23.1929	0.0436582	3.68256	0.00491493	0.00491493	0.832857	-0.263859
10408395	6743	Prl8a9	NM_023332	67310	prolactin family8, subfamily a, member 9	8.38747	16.5388	13.777	0.0314273	3.98166	0.00112788	0.00112788	0.833009	-0.263596
10350766	622	Stx6	NM_021433	58244	syntaxin 6	7.45757	577.616	481.183	0.0353365	3.79572	0.00211928	0.00211928	0.83305	-0.263525
10429298	9051	Trappc9	NM_180662	76510	trafficking protein particle complex 9	5.03825	338.958	282.466	0.0522064	3.90324	0.00777606	0.00777606	0.833336	-0.26303
10459962	12272	Atp9b	NM_001201569	50771	ATPase, class II, type 9B	5.2935	454.255	378.591	0.0496578	3.46617	0.00903965	0.00903965	0.833432	-0.262864
10365145	2155	Tle2	NM_019725	21886	transducin-like enhancer of split 2, homolog of Drosophila E(spl)	4.19316	138.303	115.387	0.0623285	3.51813	0.017969	0.017969	0.834305	-0.261353
10368654	2536	Nt5dc1	NM_176968	319638	5'-nucleotidase domain containing 1	3.32938	511.004	426.402	0.0784297	3.35395	0.0379291	0.0379291	0.834439	-0.261122
10444068	10602	Tapbp	NM_001025313	21356	TAP binding protein	2.96373	2241.48	1870.81	0.0879942	3.46106	0.0496355	0.0496355	0.83463	-0.260791
10490736	15514	Rgs19	NM_026446	56470	regulator of G-protein signaling 19	5.10694	2233.14	1864.75	0.0509284	3.91027	0.00738331	0.00738331	0.835037	-0.260088
10389373	4629	Appbp2	NM_025825	66884	amyloid beta precursor protein (cytoplasmic tail) binding protein 2	4.08632	1185.62	990.149	0.0636074	2.62644	0.0339831	0.0339831	0.835134	-0.25992
10472630	13592	Ubr3	NM_001081548	68795	ubiquitin protein ligase E3 component n-recognin 3	5.94154	469.922	392.803	0.0435264	3.91118	0.00431969	0.00431969	0.835891	-0.258613
10377319	3424	Myh10	NM_175260	77579	myosin, heavy polypeptide 10, non-muscle	3.75567	95.4166	79.7595	0.0688516	2.96104	0.0337375	0.0337375	0.835908	-0.258584
10508788	17532	Ahdc1	NM_146155	230793	AT hook, DNA binding motif, containing 1	3.72621	213.088	178.145	0.0693474	2.79347	0.0379807	0.0379807	0.836013	-0.258403
10387699	4455	Acap1	NM_153788	216859	ArfGAP with coiled-coil, ankyrin repeat and PH domains 1	4.83934	1738.5	1454.16	0.0532425	3.87297	0.00911188	0.00911188	0.836444	-0.257659
10351491	704	Olfml2b	NM_177068	320078	olfactomedin-like 2B	3.38901	60.4848	50.6161	0.0758266	2.85539	0.0461012	0.0461012	0.836839	-0.256978
10381860	3879	Mettl2	NM_172567	52686	methyltransferase like 2	3.21234	417.926	349.742	0.0799895	3.53092	0.0388321	0.0388321	0.836853	-0.256954
10486166	15093	Ccdc32	NM_199310	269336	coiled-coil domain containing 32	3.40556	624.598	522.719	0.0754331	2.96253	0.0431011	0.0431011	0.836889	-0.256892
10453055	11560	Gm10494	NR_033462	100038718	predicted gene 10494	4.28928	20.5912	17.2386	0.0597745	2.51192	0.0330382	0.0330382	0.83718	-0.25639
10450363	11268	Snord52	NR_028527	100217427	small nucleolar RNA, C/D box 52	4.12345	21.1893	17.7498	0.0619707	2.81068	0.029292	0.029292	0.837678	-0.255532
10400413	5769	Ralgapa1	NM_001112714	56784	Ral GTPase activating protein, alpha subunit 1	5.05889	502.84	421.229	0.0505039	3.81856	0.00812085	0.00812085	0.837701	-0.255493
10540860	20833	Atg7	NM_001253717	74244	autophagy related 7	4.6094	663.065	555.67	0.0553048	2.01199	0.0434889	0.0434889	0.838032	-0.254923
10402585	6001	Wars	NM_001164314	22375	tryptophanyl-tRNA synthetase	3.23766	729.391	611.523	0.0785401	3.7388	0.0349908	0.0349908	0.838402	-0.254286
10590149	26581	Xylb	NM_001033209	102448	xylulokinase homolog (H. influenzae)	3.2315	80.1036	67.1731	0.0785963	3.73509	0.0352358	0.0352358	0.838578	-0.253983
10526217	19328	Rfc2	NM_020022	19718	replication factor C (activator 1) 2	3.27532	2057.18	1725.73	0.0773852	3.12056	0.0440169	0.0440169	0.838881	-0.253462
10529375	19632	Mxd4	ENSMUST00000042701	17122	Max dimerization protein 4	4.35359	1772.1	1486.82	0.0581662	3.8913	0.01288	0.01288	0.839015	-0.253231
10426544	8738	Slc48a1	NM_026353	67739	solute carrier family 48 (heme transporter), member 1	4.86919	8978.25	7532.98	0.0520032	3.20121	0.0142111	0.0142111	0.839026	-0.253213
10434029	9509	Lztr1	NM_025808	66863	leucine-zipper-like transcriptional regulator, 1	7.38537	807.089	677.473	0.0341978	3.91172	0.00195474	0.00195474	0.839404	-0.252563
10553148	22334	Ccdc114	NM_001033243	211535	coiled-coil domain containing 114	3.3099	70.0627	58.825	0.076201	3.98652	0.0298072	0.0298072	0.839605	-0.252217
10424691	8551	Ly6f	NM_008530	17071	lymphocyte antigen 6 complex, locus F	4.2606	59.3076	49.8205	0.0590242	3.15492	0.0214233	0.0214233	0.840035	-0.251479
10405911	6416	Zfp759	NM_172392	268670	zinc finger protein 759	3.47199	120.411	101.17	0.0723452	2.87205	0.0431051	0.0431051	0.840208	-0.251182
10579335	25425	Pgpep1	NM_023217	66522	pyroglutamyl-peptidase I	3.36777	658.944	553.812	0.0744582	3.00407	0.0433944	0.0433944	0.840455	-0.250758
10450777	11319	NA	NA	-1	NA	2.91598	29.4168	24.7404	0.0856569	3.97908	0.0436959	0.0436959	0.841028	-0.249774
10354168	981	Tbc1d8	NM_018775	54610	TBC1 domain family, member 8	4.96727	820.198	690.093	0.0501646	3.66028	0.00962446	0.00962446	0.841374	-0.249181
10516507	18368	Zscan20	NM_177758	269585	zinc finger and SCAN domains 20	3.46485	108.672	91.5098	0.0715691	3.88678	0.0269127	0.0269127	0.842077	-0.247976
10586933	26303	Nedd4	NM_010890	17999	neural precursor cell expressed, developmentally down-regulated 4	4.71029	6175.37	5202.19	0.0525244	3.5983	0.011911	0.011911	0.84241	-0.247406
10373778	3047	Morc2a	NM_001159288	74522	microrchidia 2A	8.0804	399.291	336.406	0.030597	3.8573	0.00148429	0.00148429	0.842509	-0.247236
10436428	9741	Mina	ENSMUST00000160571	67014	myc induced nuclear antigen	3.47946	789.184	664.899	0.0710527	3.99929	0.0253717	0.0253717	0.842515	-0.247226
10501663	16739	Ccdc76	NM_030016	229780	coiled-coil domain containing 76	6.2218	72.9686	61.4892	0.03969	3.91354	0.00365216	0.00365216	0.84268	-0.246943
10572958	24777	NA	NA	-1	NA	4.35074	25.4929	21.4893	0.0566515	3.94808	0.0125043	0.0125043	0.842953	-0.246476
10578771	25363	Galnt7	NM_144731	108150	UDP-N-acetyl-alpha-D-galactosamine: polypeptide N-acetylgalactosaminyltransferase 7	6.32029	407.408	343.527	0.0389301	3.80068	0.00380309	0.00380309	0.843202	-0.24605
10383453	4028	Lrrc45	NM_153545	217366	leucine rich repeat containing 45	4.2726	201.951	170.329	0.057503	3.64459	0.0157582	0.0157582	0.843414	-0.245687
10556031	22658	Olfr704	NM_001011749	257902	olfactory receptor 704	3.67696	16.5417	13.955	0.0667214	3.95758	0.0216607	0.0216607	0.843622	-0.245331
10607877	28730	NA	NA	-1	NA	7.13137	1217.51	1027.23	0.0343813	2.04889	0.017895	0.017895	0.843707	-0.245186
10377550	3444	Trp53	NM_001127233	22059	transformation related protein 53	11.944	2805.3	2367.77	0.0204812	3.31618	0.000771141	0.000771141	0.844034	-0.244627
10415084	7550	NA	NA	-1	NA	6.14396	13.9574	11.7845	0.0397361	2.26867	0.0186324	0.0186324	0.844321	-0.244136
10568339	24259	Prss36	NM_001081374	77613	protease, serine, 36	3.42312	63.087	53.286	0.071159	2.90476	0.0438502	0.0438502	0.844643	-0.243586
10512640	17927	Gne	ENSMUST00000030201	50798	glucosamine (UDP-N-acetyl)-2-epimerase/N-acetylmannosamine kinase	4.67337	637.513	538.591	0.0520534	3.01235	0.0183352	0.0183352	0.844831	-0.243265
10383088	3989	Gaa	NM_008064	14387	glucosidase, alpha, acid	3.84639	1038.15	877.091	0.0632339	3.95454	0.0187544	0.0187544	0.844856	-0.243223
10400210	5749	Hectd1	NM_144788	207304	HECT domain containing 1	4.60418	1229.1	1038.68	0.0527456	2.09461	0.0403558	0.0403558	0.845074	-0.24285
10388392	4533	Dph1	NM_144491	116905	DPH1 homolog (S. cerevisiae)	4.17572	275.464	232.828	0.0580984	3.15542	0.0226435	0.0226435	0.845219	-0.242603
10557139	22770	Ubfd1	NM_138589	28018	ubiquitin family domain containing 1	2.85578	487.591	412.213	0.0848387	3.98923	0.0462719	0.0462719	0.845408	-0.24228
10432640	9365	NA	NA	-1	NA	4.01888	2411.84	2039.7	0.0601591	3.99999	0.0158792	0.0158792	0.845706	-0.241772
10400383	5764	2700097O09Rik	NR_030764	72658	RIKEN cDNA 2700097O09 gene	4.31232	69.194	58.5268	0.0560138	2.25306	0.0400939	0.0400939	0.845836	-0.24155
10587873	26392	NA	NA	-1	NA	3.80337	18.8886	15.9883	0.0632329	3.99373	0.0191034	0.0191034	0.846453	-0.240498
10427420	8833	Fbxo4	NM_134099	106052	F-box protein 4	5.30735	166.601	141.027	0.0453009	3.05596	0.01246	0.01246	0.846494	-0.240428
10455227	11780	Rnf14	NM_020012	56736	ring finger protein 14	2.93475	1610.97	1363.84	0.0818663	3.88727	0.0441387	0.0441387	0.846595	-0.240256
10567608	24183	Cog7	NM_001033318	233824	component of oligomeric golgi complex 7	3.84085	290.827	246.236	0.0625169	3.99984	0.0184475	0.0184475	0.846676	-0.240118
10442616	10473	Hagh	NM_024284	14651	hydroxyacyl glutathione hydrolase	3.87842	455.355	385.555	0.0618948	3.0127	0.0301266	0.0301266	0.846714	-0.240053
10388682	4555	Taok1	NM_144825	216965	TAO kinase 1	6.13182	278.984	236.279	0.03909	2.25845	0.0189297	0.0189297	0.846925	-0.239694
10348493	404	Lrrfip1	NM_008515	16978	leucine rich repeat (in FLII) interacting protein 1	3.19492	119.364	101.117	0.0749156	3.73537	0.0364164	0.0364164	0.847127	-0.23935
10481164	14530	Slc2a6	NM_172659	227659	solute carrier family 2 (facilitated glucose transporter), member 6	3.29341	4955.1	4198.52	0.0725792	2.92631	0.0476442	0.0476442	0.847313	-0.239033
10510629	17711	Nol9	NM_028727	74035	nucleolar protein 9	4.20641	798.232	676.383	0.0568103	2.49622	0.0349431	0.0349431	0.847352	-0.238967
10474490	13858	Olfr1283	NM_207236	228443	olfactory receptor 1283	4.77236	16.3067	13.8183	0.0500566	3.44482	0.0126777	0.0126777	0.847398	-0.238888
10534216	20125	Gtf2i	NM_001080746	14886	general transcription factor II I	4.37167	2471.39	2094.53	0.054601	2.80909	0.0253272	0.0253272	0.84751	-0.238698
10588642	26458	Nprl2	NM_018879	56032	nitrogen permease regulator-like 2	4.40314	337.868	286.407	0.0541422	2.39168	0.0342502	0.0342502	0.847687	-0.238396
10384092	4087	Nudcd3	NM_173748	209586	NudC domain containing 3	3.57303	692.349	586.938	0.0666914	3.95975	0.023711	0.023711	0.847749	-0.238291
10401002	5834	Gphb5	NM_175644	217674	glycoprotein hormone beta 5	4.4543	28.8276	24.4394	0.0534857	2.432	0.0323158	0.0323158	0.847778	-0.238242
10532767	19995	Ssh1	ENSMUST00000159592	231637	slingshot homolog 1 (Drosophila)	4.07961	651.646	552.602	0.0583018	3.39679	0.0209198	0.0209198	0.848009	-0.237849
10448631	11109	Tsc2	NM_011647	22084	tuberous sclerosis 2	4.07588	983.734	834.243	0.0583437	3.9992	0.0151557	0.0151557	0.848036	-0.237803
10570356	24468	Tmco3	ENSMUST00000045229	234076	transmembrane and coiled-coil domains 3	3.56167	211.542	179.454	0.0666341	2.65465	0.0458879	0.0458879	0.848314	-0.23733
10473097	13635	Plekha3	NM_031256	83435	pleckstrin homology domain-containing, family A (phosphoinositide binding specific) member 3	3.05699	1921.92	1630.49	0.077608	3.99442	0.0378389	0.0378389	0.848363	-0.237246
10368630	2531	Rwdd1	NM_025614	66521	RWD domain containing 1	3.00415	503.56	427.318	0.0788414	3.83798	0.0419413	0.0419413	0.848595	-0.236852
10448973	11132	NA	NA	-1	NA	4.95808	14.0657	11.9422	0.0476217	2.88611	0.0172514	0.0172514	0.84903	-0.236113
10487277	15157	Trpm7	NM_021450	58800	transient receptor potential cation channel, subfamily M, member 7	4.30535	509.099	432.338	0.0547659	2.58098	0.0310867	0.0310867	0.849222	-0.235786
10445688	10784	Ccnd3	NM_001081636	12445	cyclin D3	3.53156	3096.6	2630.77	0.066599	3.73673	0.0270617	0.0270617	0.849568	-0.235199
10428648	8987	Taf2	NM_001081288	319944	TAF2 RNA polymerase II, TATA box binding protein (TBP)-associated factor	4.23917	1076.33	914.856	0.0553176	3.24148	0.0205658	0.0205658	0.849979	-0.234501
10446044	10828	Hdgfrp2	NM_008233	15193	hepatoma-derived growth factor, related protein 2	4.79888	195.701	166.355	0.0488407	3.99462	0.00868431	0.00868431	0.85005	-0.23438
10479099	14329	Npepl1	NM_213733	228961	aminopeptidase-like 1	4.52269	765.993	651.194	0.0517929	2.98753	0.0203963	0.0203963	0.850131	-0.234243
10397763	5441	9030617O03Rik	BC066161	217830	RIKEN cDNA 9030617O03 gene	3.67703	1180.19	1003.42	0.0636635	2.9788	0.0352453	0.0352453	0.85022	-0.234092
10455050	11754	Pcdhb2	NM_053127	93873	protocadherin beta 2	5.71175	19.2201	16.3453	0.040923	3.0055	0.0105934	0.0105934	0.850426	-0.233742
10455080	11761	Pcdhb9	NM_053134	93880	protocadherin beta 9	5.50051	17.3656	14.7687	0.0424844	3.65714	0.0068899	0.0068899	0.850459	-0.233686
10559524	23006	Ppp1r12c	NM_029834	232807	protein phosphatase 1, regulatory (inhibitor) subunit 12C	2.82377	677.354	576.075	0.0827454	3.99342	0.0477361	0.0477361	0.850478	-0.233654
10412394	7183	Nnt	NR_003544	18115	nicotinamide nucleotide transhydrogenase	5.22265	815.555	693.654	0.0447218	3.96639	0.00656633	0.00656633	0.85053	-0.233566
10446307	10850	NA	NA	-1	NA	5.85006	13.915	11.8362	0.0399032	2.06822	0.0258882	0.0258882	0.850606	-0.233437
10461334	12422	Mta2	NM_011842	23942	metastasis-associated gene family, member 2	6.56253	2233.68	1900.06	0.035562	3.30177	0.00531737	0.00531737	0.850642	-0.233376
10430105	9135	C030006K11Rik	NM_145472	223665	RIKEN cDNA C030006K11 gene	2.84188	257.311	218.893	0.0820901	3.98324	0.0470081	0.0470081	0.850693	-0.23329
10457007	11961	Pqlc1	ENSMUST00000140594	66943	PQ loop repeat containing 1	3.83751	111.044	94.4648	0.0607884	2.93225	0.0324846	0.0324846	0.850701	-0.233276
10434922	9597	NA	NA	-1	NA	5.35587	34.4207	29.2843	0.0435315	3.36534	0.00942999	0.00942999	0.850776	-0.233149
10400357	5763	Baz1a	NM_013815	217578	bromodomain adjacent to zinc finger domain 1A	4.08737	589.793	501.786	0.0570387	2.54812	0.0359018	0.0359018	0.850782	-0.233139
10515481	18248	Dmap1	NM_023178	66233	DNA methyltransferase 1-associated protein 1	4.79447	136.594	116.334	0.0483099	3.85214	0.00953187	0.00953187	0.851678	-0.23162
10487506	15173	Gm14005	NR_028590	100043424	predicted gene 14005	3.18507	241.581	205.821	0.0725623	3.49765	0.0402938	0.0402938	0.851976	-0.231115
10510464	17694	Lzic	NM_026963	69151	leucine zipper and CTNNBIP1 domain containing	6.44768	216.837	184.783	0.0357924	2.85454	0.00878566	0.00878566	0.852175	-0.230778
10573583	24833	Man2b1	NM_010764	17159	mannosidase 2, alpha B1	6.15513	7276.17	6203.73	0.0373744	3.01258	0.00852416	0.00852416	0.852609	-0.230044
10511333	17775	Plag1	NM_019969	56711	pleiomorphic adenoma gene 1	4.62663	28.1058	23.9765	0.0495503	3.00275	0.0189755	0.0189755	0.853078	-0.22925
10462863	12610	NA	NA	-1	NA	3.18893	16.9531	14.4647	0.071817	3.38552	0.0420366	0.0420366	0.853215	-0.229019
10538142	20528	Gimap5	NM_175035	317757	GTPase, IMAP family member 5	5.02565	213.416	182.119	0.0455251	2.67206	0.019923	0.019923	0.853348	-0.228794
10384454	4126	NA	NA	-1	NA	5.19868	17.0477	14.557	0.0438312	2.49219	0.0215727	0.0215727	0.853898	-0.227864
10385542	4248	Btnl9	NM_172793	237754	butyrophilin-like 9	3.89769	98.6696	84.3015	0.058252	3.78318	0.019531	0.019531	0.854381	-0.227049
10370983	2748	Plekhj1	NM_023900	78670	pleckstrin homology domain containing, family J member 1	9.48571	359.626	307.418	0.0238563	3.99495	0.000693431	0.000693431	0.854828	-0.226294
10427235	8806	Prr13	ENSMUST00000171245	66151	proline rich 13	3.51252	4605.97	3937.42	0.0644134	2.67654	0.0467712	0.0467712	0.854852	-0.226253
10597648	27366	Myd88	ENSMUST00000035092	17874	myeloid differentiation primary response gene 88	3.03774	2637.44	2257.05	0.0739701	3.35613	0.0483816	0.0483816	0.855772	-0.224702
10392715	4939	D11Wsu99e	NM_138598	28081	DNA segment, Chr 11, Wayne State University 99, expressed	2.94929	566.269	484.789	0.0759952	3.77433	0.0451414	0.0451414	0.85611	-0.224132
10552008	22177	Atp4a	NM_018731	11944	ATPase, H+/K+ exchanging, gastric, alpha polypeptide	3.46909	73.2826	62.7386	0.0646046	3.97613	0.025852	0.025852	0.856118	-0.224118
10386921	4398	Zfp287	NM_133208	170740	zinc finger protein 287	3.38379	50.1008	42.8935	0.06622	2.96161	0.0438104	0.0438104	0.856144	-0.224075
10419759	8083	Prmt5	NM_013768	27374	protein arginine N-methyltransferase 5	3.30821	1216.09	1041.16	0.0677312	2.86536	0.048591	0.048591	0.856148	-0.224068
10347552	318	Stk16	NM_011494	20872	serine/threonine kinase 16	7.62295	1943.06	1663.75	0.0293708	3.83383	0.00188291	0.00188291	0.856252	-0.223893
10489912	15428	Tmem189	NM_145538	407243	transmembrane protein 189	2.78582	4241.74	3633.14	0.080206	3.98281	0.0497641	0.0497641	0.856521	-0.223439
10421758	8272	Akap11	NM_001164503	219181	A kinase (PRKA) anchor protein 11	3.06217	302.275	258.982	0.0728263	3.984	0.0377781	0.0377781	0.856778	-0.223007
10501489	16720	NA	NA	-1	NA	2.97449	28.7609	24.6495	0.0748195	3.94486	0.0416839	0.0416839	0.857049	-0.22255
10507699	17425	Scmh1	NM_013883	29871	sex comb on midleg homolog 1	4.35782	910.178	780.237	0.0509974	3.17703	0.0198287	0.0198287	0.857235	-0.222237
10550564	21990	Dmwd	NM_010058	13401	dystrophia myotonica-containing WD repeat motif	3.00624	380.221	326.154	0.0736077	3.81178	0.0422267	0.0422267	0.857802	-0.221283
10480601	14480	A830007P12Rik	NM_146115	227612	RIKEN cDNA A830007P12 gene	5.4893	1030.93	884.507	0.0402613	2.00789	0.0313479	0.0313479	0.857967	-0.221006
10581222	25625	Fhod1	NM_177699	234686	formin homology 2 domain containing 1	3.82641	935.133	802.543	0.05765	3.01154	0.0312246	0.0312246	0.858213	-0.220592
10414693	7451	Tox4	NM_023434	268741	TOX high mobility group box family member 4	5.91686	444.776	381.782	0.0372373	3.12688	0.0085737	0.0085737	0.85837	-0.220328
10439206	10047	NA	NA	-1	NA	4.27972	19.109	16.4066	0.0513998	3.50938	0.0169746	0.0169746	0.858579	-0.219977
10493267	15795	Arhgef2	NM_008487	16800	rho/rac guanine nucleotide exchange factor (GEF) 2	3.82142	1437.13	1233.91	0.0575584	2.90284	0.0334169	0.0334169	0.858592	-0.219955
10446253	10848	Vav1	NM_011691	22324	vav 1 oncogene	4.95212	1480.91	1271.97	0.0443075	2.09395	0.0350076	0.0350076	0.858913	-0.219416
10406270	6459	Glrx	NM_053108	93692	glutaredoxin	2.82393	175.646	150.943	0.0774332	3.9911	0.0477603	0.0477603	0.85936	-0.218665
10401637	5893	Nek9	NM_145138	217718	NIMA (never in mitosis gene a)-related expressed kinase 9	9.5298	1787.22	1536.25	0.0229077	3.8388	0.000824194	0.000824194	0.859574	-0.218306
10434888	9596	Opa1	NM_001199177	74143	optic atrophy 1	3.30255	565.445	486.06	0.0660862	3.48798	0.0365919	0.0365919	0.859605	-0.218254
10436561	9758	Usp25	NM_013918	30940	ubiquitin specific peptidase 25	5.92697	1705.53	1466.13	0.0368172	2.17737	0.0222868	0.0222868	0.859629	-0.218214
10479335	14362	Osbpl2	NM_144500	228983	oxysterol binding protein-like 2	4.98972	758.988	652.475	0.0437209	3.30655	0.0122299	0.0122299	0.859664	-0.218155
10591022	26667	4931406C07Rik	NM_001199485	70984	RIKEN cDNA 4931406C07 gene	4.51548	777.093	668.072	0.0482973	3.5097	0.0143997	0.0143997	0.859706	-0.218085
10451054	11377	Enpp4	NM_199016	224794	ectonucleotide pyrophosphatase/phosphodiesterase 4	9.23751	826.821	710.883	0.0235955	3.65364	0.00115879	0.00115879	0.859778	-0.217964
10513514	18020	Mup5	NM_008649	17844	major urinary protein 5	3.71651	17.173	14.7683	0.058559	2.75309	0.0391626	0.0391626	0.859974	-0.217635
10586880	26300	Zfp280d	NM_146224	235469	zinc finger protein 280D	4.3913	419.908	361.191	0.0494871	3.86373	0.0127128	0.0127128	0.860166	-0.217313
10419151	7992	Ear1	NM_007894	13586	eosinophil-associated, ribonuclease A family, member 1	3.8069	16.5176	14.2153	0.056886	2.46154	0.0446936	0.0446936	0.860615	-0.21656
10381477	3839	Dhx8	NM_144831	217207	DEAH (Asp-Glu-Ala-His) box polypeptide 8	3.2005	427.712	368.118	0.0676368	3.38774	0.0415906	0.0415906	0.860668	-0.216471
10468131	13130	NA	NA	-1	NA	3.04026	280.586	241.545	0.0710963	3.98518	0.0385787	0.0385787	0.860859	-0.216151
10512451	17907	B230312A22Rik	NM_172691	230088	RIKEN cDNA B230312A22 gene	5.36677	299.886	258.222	0.0402115	3.34957	0.00948951	0.00948951	0.861065	-0.215806
10368762	2553	Cdc40	NM_027879	71713	cell division cycle 40	3.84712	907.513	781.609	0.0560086	2.50267	0.0424704	0.0424704	0.861265	-0.215471
10456970	11950	NA	NA	-1	NA	4.76797	18.6207	16.0381	0.0451768	3.93716	0.00920584	0.00920584	0.861306	-0.215402
10598771	27543	Maoa	NM_173740	17161	monoamine oxidase A	5.87654	27.2791	23.5004	0.036605	2.2115	0.0218444	0.0218444	0.86148	-0.215111
10399478	5658	Lpin1	NM_015763	14245	lipin 1	4.68144	1522.6	1311.8	0.045925	2.69337	0.0233154	0.0233154	0.861549	-0.214995
10413282	7284	Fam116a	NM_001134465	211922	family with sequence similarity 116, member A	9.20874	666.771	574.985	0.0232026	3.33602	0.00174441	0.00174441	0.862343	-0.213666
10380384	3708	Ankrd40	NM_027799	71452	ankyrin repeat domain 40	3.10569	576.497	497.224	0.0687181	3.9923	0.0361158	0.0361158	0.862492	-0.213417
10356194	1172	Trip12	NM_133975	14897	thyroid hormone receptor interactor 12	3.65181	2056.55	1775.27	0.058105	3.99266	0.0218059	0.0218059	0.863227	-0.212188
10409240	6850	Sema4d	NM_013660	20354	sema domain, immunoglobulin domain (Ig), transmembrane domain (TM) and short cytoplasmic domain, (semaphorin) 4D	3.26171	2457.88	2122.18	0.0649566	3.67197	0.0351539	0.0351539	0.863418	-0.211869
10578027	25273	Mak16	NM_026453	67920	MAK16 homolog (S. cerevisiae)	3.94987	367.072	316.972	0.0535987	2.57166	0.0381846	0.0381846	0.863514	-0.211709
10555063	22519	Ints4	NM_027256	101861	integrator complex subunit 4	5.03344	477.326	412.279	0.0419899	3.54853	0.00997636	0.00997636	0.863726	-0.211354
10600836	27820	Msn	NM_010833	17698	moesin	8.28777	12433.6	10739.8	0.0254932	3.84833	0.00136548	0.00136548	0.86377	-0.211281
10426451	8728	Irak4	NM_029926	266632	interleukin-1 receptor-associated kinase 4	3.22943	872.223	753.476	0.0653786	3.42498	0.039965	0.039965	0.863857	-0.211136
10587085	26318	BC031353	NM_001113283	235493	cDNA sequence BC031353	2.80791	442.443	382.223	0.0751725	3.99148	0.0485381	0.0485381	0.863892	-0.211077
10416355	7693	Rcbtb2	NM_001170694	105670	regulator of chromosome condensation (RCC1) and BTB (POZ) domain containing protein 2	3.54312	698.553	603.475	0.0595732	3.77399	0.0263617	0.0263617	0.863893	-0.211075
10445412	10755	Nfkbie	NM_008690	18037	nuclear factor of kappa light polypeptide gene enhancer in B cells inhibitor, epsilon	7.16642	853.5	737.42	0.0294294	2.89866	0.00626817	0.00626817	0.863996	-0.210903
10442643	10477	Nme3	NM_019730	79059	NME/NM23 nucleoside diphosphate kinase 3	3.98682	393.166	339.711	0.0528816	2.52424	0.0386365	0.0386365	0.86404	-0.21083
10578989	25392	Psd3	NM_177698	234353	pleckstrin and Sec7 domain containing 3	4.84615	618.819	534.695	0.0434986	2.75287	0.0203893	0.0203893	0.864058	-0.2108
10370721	2730	Sbno2	NM_183426	216161	strawberry notch homolog 2 (Drosophila)	3.70914	665.547	575.58	0.0564892	3.61903	0.0246529	0.0246529	0.864821	-0.209527
10567303	24125	Coq7	NM_009940	12850	demethyl-Q 7	3.19754	91.5596	79.1993	0.0654327	3.62906	0.0378418	0.0378418	0.865003	-0.209223
10577152	25186	E330037G11Rik	AK087889	102220	RIKEN cDNA E330037G11 gene	8.05275	16.9962	14.7075	0.0259118	2.16076	0.0119717	0.0119717	0.86534	-0.208661
10465651	12870	Mark2	NM_007928	13728	MAP/microtubule affinity-regulating kinase 2	6.20352	867.486	750.9	0.0335648	3.70264	0.00441875	0.00441875	0.865604	-0.208221
10361712	1759	Shprh	NM_172937	268281	SNF2 histone linker PHD RING helicase	7.28988	333.564	288.756	0.0285483	3.9126	0.00204916	0.00204916	0.865668	-0.208114
10376144	3304	Fnip1	NM_173753	216742	folliculin interacting protein 1	11.4656	1996.5	1729.58	0.0180586	3.91984	0.000369138	0.000369138	0.866306	-0.207051
10429402	9061	Gpr20	NM_173365	239530	G protein-coupled receptor 20	5.07794	78.4841	68.0093	0.0406992	3.8346	0.00792964	0.00792964	0.866536	-0.206668
10586441	26268	Oaz2	NM_010952	18247	ornithine decarboxylase antizyme 2	5.0619	144.033	124.87	0.0406925	2.54728	0.021843	0.021843	0.866949	-0.205981
10384219	4103	NA	NA	-1	NA	3.25058	35.6139	30.904	0.0629579	3.96524	0.0317585	0.0317585	0.867749	-0.20465
10544644	21258	Dfna5	U42384	54722	deafness, autosomal dominant 5 (human)	5.45905	29.4746	25.5798	0.0374549	3.50557	0.00794946	0.00794946	0.867859	-0.204467
10463462	12678	Sfxn3	NM_053197	94280	sideroflexin 3	3.98538	3333.41	2893.2	0.0512708	3.12788	0.0261644	0.0261644	0.867939	-0.204334
10403834	6132	Sfrp4	ENSMUST00000169327	20379	secreted frizzled-related protein 4	3.02509	20.4635	17.7633	0.0674877	3.76346	0.0421686	0.0421686	0.868046	-0.204157
10451413	11407	Rrp36	NM_144857	224823	ribosomal RNA processing 36 homolog (S. cerevisiae)	8.68714	488.102	423.879	0.0234288	2.04842	0.01207	0.01207	0.868424	-0.203528
10510836	17724	Lrrc47	NM_201226	72946	leucine rich repeat containing 47	3.9983	291.338	253.01	0.0508966	3.02613	0.0275908	0.0275908	0.868441	-0.2035
10374621	3126	Usp34	NM_001190401	17847	ubiquitin specific peptidase 34	3.92293	508.877	441.997	0.0518185	3.87245	0.0183055	0.0183055	0.868573	-0.203281
10430974	9234	Arfgap3	NM_025445	66251	ADP-ribosylation factor GTPase activating protein 3	4.30008	800.322	695.143	0.0472717	3.71109	0.0148598	0.0148598	0.868578	-0.203273
10465625	12866	Otub1	NM_134150	107260	OTU domain, ubiquitin aldehyde binding 1	3.04444	1974.19	1715.17	0.0666497	3.8245	0.040547	0.040547	0.868796	-0.202911
10566674	24058	Olfr482	NM_146733	258728	olfactory receptor 482	4.13506	14.951	12.9906	0.0490372	3.59599	0.017936	0.017936	0.86888	-0.202771
10566626	24047	Olfr715	NM_146780	258776	olfactory receptor 715	3.34685	16.8123	14.6092	0.0605459	3.95905	0.0291042	0.0291042	0.86896	-0.202638
10461816	12498	Olfr1484	NM_146291	258288	olfactory receptor 1484	3.32001	18.4286	16.0151	0.0609983	3.99867	0.029393	0.029393	0.869034	-0.202515
10384555	4141	Aftph	NM_181411	216549	aftiphilin	2.90844	1368.97	1189.69	0.069628	3.97166	0.0441254	0.0441254	0.869038	-0.202509
10579079	25403	Zfp869	NM_001039967	66869	zinc finger protein 869	3.19802	255.968	222.486	0.0632418	3.10815	0.0470265	0.0470265	0.869195	-0.202248
10530733	19766	Clock	NM_007715	12753	circadian locomotor output cycles kaput	3.60463	388.453	337.737	0.0559943	3.99241	0.0227378	0.0227378	0.869442	-0.201838
10525489	19254	Setd1b	ENSMUST00000100731	208043	SET domain containing 1B	4.13305	820.258	713.362	0.0487392	3.69465	0.0170059	0.0170059	0.869681	-0.201442
10508115	17470	Stk40	NM_001145827	74178	serine/threonine kinase 40	3.32256	1223.45	1064.48	0.0604376	3.91874	0.030226	0.030226	0.870063	-0.200808
10525439	19247	P2rx4	NM_011026	18438	purinergic receptor P2X, ligand-gated ion channel 4	4.79848	7768.6	6762.33	0.0417078	3.52216	0.0118209	0.0118209	0.87047	-0.200134
10387316	4429	Chd3	ENSMUST00000108661	216848	chromodomain helicase DNA binding protein 3	4.0057	1130.47	984.266	0.0498794	3.96026	0.0163731	0.0163731	0.87067	-0.199802
10592386	26838	Olfr146	NM_146747	258742	olfactory receptor 146	3.93488	16.8453	14.673	0.0506195	3.74867	0.0192881	0.0192881	0.871044	-0.199182
10501372	16708	NA	NA	-1	NA	3.91225	66.7082	58.1067	0.0509068	3.58858	0.0213238	0.0213238	0.871058	-0.199159
10584124	25960	Arhgap32	NM_001195632	330914	Rho GTPase activating protein 32	3.94438	20.5603	17.9095	0.0504862	2.78646	0.0332138	0.0332138	0.871072	-0.199136
10593776	26983	Nrg4	NM_032002	83961	neuregulin 4	16.2112	21.1144	18.3962	0.0122645	3.76806	0.000126625	0.000126625	0.871262	-0.198821
10398562	5564	Wdr20a	NM_027149	69641	WD repeat domain 20A	2.99011	511.943	446.159	0.0663612	3.57792	0.0464768	0.0464768	0.8715	-0.198427
10530854	19780	Tecrl	NM_153801	243078	trans-2,3-enoyl-CoA reductase-like	3.11759	18.2768	15.9322	0.0635341	3.75549	0.0387966	0.0387966	0.871714	-0.198073
10561247	23260	Shkbp1	NM_138676	192192	Sh3kbp1 binding protein 1	4.67669	574.85	501.159	0.0423201	2.67772	0.0236673	0.0236673	0.871808	-0.197918
10405662	6369	Naa35	ENSMUST00000163395	78689	N(alpha)-acetyltransferase 35, NatC auxiliary subunit	3.41317	462.513	403.224	0.0579851	3.94816	0.0275048	0.0275048	0.871811	-0.197913
10486522	15116	Zfp106	NM_011743	20402	zinc finger protein 106	3.29059	498.993	435.251	0.05992	3.83121	0.0321874	0.0321874	0.872259	-0.197172
10548437	21711	Klra17	NM_133203	170733	killer cell lectin-like receptor, subfamily A, member 17	3.82583	19.2496	16.7917	0.0515136	3.92565	0.0193442	0.0193442	0.872313	-0.197082
10464877	12802	Dpp3	ENSMUST00000025851	75221	dipeptidylpeptidase 3	8.54653	643.398	561.27	0.0230522	2.50937	0.00643669	0.00643669	0.872353	-0.197016
10388389	4532	Hic1	NM_010430	15248	hypermethylated in cancer 1	3.36916	661.384	577.027	0.0584268	3.37119	0.0364401	0.0364401	0.872454	-0.196849
10450075	11242	H2-K1	NM_001001892	14972	histocompatibility 2, K1, K region	4.446	2259.52	1971.5	0.0442461	2.734	0.0256597	0.0256597	0.872533	-0.196718
10485225	14982	Ext2	NM_010163	14043	exostoses (multiple) 2	6.62811	663.726	579.262	0.0296272	2.44349	0.0128605	0.0128605	0.872742	-0.196373
10431463	9268	Fam116b	NM_027081	69440	family with sequence similarity 116, member B	4.89285	110.378	96.3549	0.0400628	2.07687	0.0364485	0.0364485	0.872955	-0.196021
10430536	9182	Ddx17	NM_199080	67040	DEAD (Asp-Glu-Ala-Asp) box polypeptide 17	4.5574	1956.73	1708.98	0.0428548	2.75747	0.0237053	0.0237053	0.873388	-0.195305
10504316	17040	Tesk1	ENSMUST00000060864	21754	testis specific protein kinase 1	3.32427	611.672	534.312	0.0586821	3.7913	0.0317145	0.0317145	0.873528	-0.195074
10600150	27730	Zfp275	NM_031494	27081	zinc finger protein 275	3.11885	217.931	190.396	0.0624811	3.42041	0.0439955	0.0439955	0.873652	-0.194869
10555470	22555	Arap1	NM_001040111	69710	ArfGAP with RhoGAP domain, ankyrin repeat and PH domain 1	3.3474	881.463	770.353	0.0580688	3.9986	0.0286532	0.0286532	0.873949	-0.194379
10462363	12565	Jak2	NM_008413	16452	Janus kinase 2	3.60309	966.169	844.385	0.0539469	3.75323	0.0252791	0.0252791	0.873951	-0.194376
10575160	24996	Nfat5	NM_133957	54446	nuclear factor of activated T cells 5	3.40286	397.243	347.495	0.0567259	3.89468	0.02836	0.02836	0.874766	-0.193031
10568964	24333	Olfr536	NM_146520	258513	olfactory receptor 536	3.45243	21.7925	19.0634	0.055911	3.35998	0.0342551	0.0342551	0.874768	-0.193028
10524150	19141	Ankle2	NM_001253814	71782	ankyrin repeat and LEM domain containing 2	2.96338	487.866	426.853	0.0650429	3.53765	0.0483067	0.0483067	0.874938	-0.192747
10593878	26993	Snx33	NM_175483	235406	sorting nexin 33	3.30902	288.708	252.64	0.0581834	3.11846	0.0429246	0.0429246	0.87507	-0.19253
10448055	11033	Pdcd2	NM_008799	18567	programmed cell death 2	3.22926	182.144	159.408	0.0595682	3.74353	0.0351927	0.0351927	0.875172	-0.192362
10433910	9496	Top3b	NM_011624	21976	topoisomerase (DNA) III beta	3.44189	602.833	527.785	0.0557273	3.85465	0.0278336	0.0278336	0.875508	-0.191808
10384725	4160	Rel	NM_009044	19696	reticuloendotheliosis oncogene	3.34216	1889.24	1654.1	0.0573759	3.56717	0.0342175	0.0342175	0.875537	-0.19176
10514985	18188	Zyg11b	NM_001033634	414872	zyg-ll homolog B (C. elegans)	5.69877	1137.68	996.191	0.0336214	3.89462	0.00507838	0.00507838	0.875634	-0.1916
10439287	10058	NA	NA	-1	NA	4.66258	16.0594	14.0834	0.0406264	3.58756	0.0123891	0.0123891	0.876956	-0.189424
10416954	7772	Mir20a	NR_029737	387139	microRNA 20a	4.3224	16.3713	14.3631	0.04368	2.83308	0.025621	0.025621	0.877334	-0.188802
10369295	2611	Anapc16	NM_025514	52717	anaphase promoting complex subunit 16	3.31466	820.945	720.398	0.0568662	3.28291	0.0396221	0.0396221	0.877523	-0.188491
10419810	8087	Psmb5	NM_011186	19173	proteasome (prosome, macropain) subunit, beta type 5	8.79461	2850.83	2501.71	0.0214298	2.07449	0.0113174	0.0113174	0.877538	-0.188466
10435251	9627	Slc12a8	NM_134251	171286	solute carrier family 12 (potassium/chloride transporters), member 8	3.35072	45.0437	39.5376	0.0561374	3.96895	0.0288905	0.0288905	0.877761	-0.1881
10376733	3376	Map2k3	NM_008928	26397	mitogen-activated protein kinase kinase 3	4.4647	1345.17	1181.33	0.0419684	2.88038	0.0227956	0.0227956	0.878202	-0.187375
10575598	25022	Znrf1	NM_133206	170737	zinc and ring finger 1	2.83707	834.735	733.194	0.0659564	3.99878	0.0470234	0.0470234	0.878355	-0.187124
10502776	16847	Lphn2	NM_001081298	99633	latrophilin 2	3.72079	25.0225	21.9825	0.0502219	2.49008	0.0461005	0.0461005	0.878513	-0.186864
10393620	5015	Cbx4	NM_007625	12418	chromobox 4	4.1686	631.395	554.904	0.0446921	3.31193	0.0206605	0.0206605	0.878854	-0.186305
10397818	5448	Cpsf2	NM_016856	51786	cleavage and polyadenylation specific factor 2	4.31925	409.669	360.055	0.0431189	3.21025	0.019896	0.019896	0.878893	-0.186241
10368083	2471	Ccdc28a	NM_144820	215814	coiled-coil domain containing 28A	3.515	164.525	144.621	0.052926	3.76297	0.0271368	0.0271368	0.879018	-0.186035
10371660	2815	NA	NA	-1	NA	5.17548	16.2972	14.3259	0.0359389	3.07905	0.0131239	0.0131239	0.879039	-0.186001
10392685	4935	BC006965	NR_024085	217294	cDNA sequence BC006965	3.22301	15.6546	13.7635	0.0576283	3.2368	0.0435411	0.0435411	0.8792	-0.185737
10382449	3932	Rab37	NM_021411	58222	RAB37, member of RAS oncogene family	3.81082	2284.81	2009.9	0.0485321	2.68552	0.0384865	0.0384865	0.879681	-0.184948
10505530	17197	NA	NA	-1	NA	3.50551	17.8299	15.693	0.052538	3.04557	0.0384004	0.0384004	0.880154	-0.184172
10580033	25500	Cd97	NM_011925	26364	CD97 antigen	3.24771	8656.08	7620.99	0.0565738	3.31639	0.0412206	0.0412206	0.880421	-0.183735
10400904	5824	4930403N07Rik	NM_028687	73936	RIKEN cDNA 4930403N07 gene	6.61734	18.6631	16.4419	0.0276268	2.2842	0.0155615	0.0155615	0.880982	-0.182816
10387922	4473	Slc25a11	NM_024211	67863	solute carrier family 25 (mitochondrial carrier oxoglutarate carrier), member 11	3.17875	5773.57	5089.81	0.0572088	3.22144	0.0454337	0.0454337	0.88157	-0.181853
10563704	23502	Mrgpra6	NM_205821	381886	MAS-related GPR, member A6	3.40617	19.0062	16.7634	0.0531853	3.83093	0.029012	0.029012	0.881995	-0.181158
10475708	13972	Blvra	NM_026678	109778	biliverdin reductase A	3.80238	372.683	328.845	0.0474817	3.23386	0.0279947	0.0279947	0.88237	-0.180544
10573867	24856	Rbl2	NM_011250	19651	retinoblastoma-like 2	4.8022	1378.03	1216.44	0.0374697	3.92271	0.00906353	0.00906353	0.882741	-0.179938
10421186	8219	Gm10002	AK040372	791405	predicted gene 10002	3.77336	16.1889	14.2908	0.0476829	2.65602	0.0401312	0.0401312	0.882749	-0.179925
10408227	6721	Hfe	NM_010424	15216	hemochromatosis	3.31087	38.301	33.819	0.0542287	3.36794	0.03827	0.03827	0.882982	-0.179544
10399208	5619	Tmem196	NM_001160385	217951	transmembrane protein 196	3.17508	23.2805	20.5573	0.0565254	3.24634	0.045085	0.045085	0.883026	-0.179472
10391286	4822	Stat5b	ENSMUST00000004143	20851	signal transducer and activator of transcription 5B	2.97136	1396.21	1233.15	0.0602974	3.60017	0.0469113	0.0469113	0.883214	-0.179165
10470427	13378	Wdr5	NM_080848	140858	WD repeat domain 5	3.85293	870.308	768.805	0.0464344	2.31294	0.0483323	0.0483323	0.883371	-0.178909
10501235	16697	Gstm4	NM_026764	14865	glutathione S-transferase, mu 4	5.98596	1322.54	1168.86	0.0297719	3.40777	0.00643157	0.00643157	0.883797	-0.178213
10380417	3714	NA	NA	-1	NA	6.28799	19.1878	16.9637	0.0282656	2.31182	0.0168641	0.0168641	0.88409	-0.177735
10463410	12673	Fam178a	NM_001081225	226151	family with sequence similarity 178, member A	2.79931	203.076	179.542	0.0634794	3.95786	0.0494374	0.0494374	0.884112	-0.177699
10383025	3984	C1qtnf1	NM_019959	56745	C1q and tumor necrosis factor related protein 1	3.88985	47.4604	41.9661	0.0456317	3.9741	0.0179119	0.0179119	0.884234	-0.1775
10525313	19236	Atxn2	NM_009125	20239	ataxin 2	4.01713	597.315	528.225	0.0441454	3.28304	0.0233586	0.0233586	0.884333	-0.177338
10567825	24199	Lat	ENSMUST00000032997	16797	linker for activation of T cells	5.39839	4673.02	4134.15	0.0327439	3.87466	0.00623783	0.00623783	0.884685	-0.176764
10369208	2596	NA	NA	-1	NA	5.14032	15.6948	13.8859	0.0343687	3.82606	0.00765019	0.00765019	0.884745	-0.176666
10591203	26702	Olfr860	NM_146528	258521	olfactory receptor 860	3.07733	14.1588	12.5288	0.0573395	3.46047	0.0449016	0.0449016	0.884876	-0.176453
10485594	15019	Pin1-ps1	NM_001033768	241593	peptidylprolyl cis/trans isomerase, NIMA-interacting 1, pseudogene 1	4.10016	26.3525	23.3255	0.0429331	2.82966	0.0293335	0.0293335	0.885134	-0.176032
10486119	15091	Plcb2	NM_177568	18796	phospholipase C, beta 2	5.44953	2134.57	1889.88	0.0322314	2.8747	0.0135496	0.0135496	0.885371	-0.175646
10566384	23989	NA	NA	-1	NA	5.41333	17.3811	15.3943	0.0323503	2.44057	0.0206354	0.0206354	0.885692	-0.175123
10444978	10681	Gnl1	NM_008136	14670	guanine nucleotide binding protein-like 1	2.94246	239.812	212.423	0.0594603	3.743	0.0459085	0.0459085	0.885792	-0.17496
10348096	376	Dis3l2	NM_001172157	208718	DIS3 mitotic control homolog (S. cerevisiae)-like 2	3.19844	592.693	525.202	0.054531	3.8125	0.0352662	0.0352662	0.886127	-0.174415
10388623	4550	Mir423	NR_030756	751519	microRNA 423	4.3792	90.7581	80.4362	0.0397745	2.68312	0.0276585	0.0276585	0.886271	-0.17418
10603051	28075	Ap1s2	NM_026887	108012	adaptor-related protein complex 1, sigma 2 subunit	3.03151	46.1449	40.9048	0.0573645	3.90361	0.0399697	0.0399697	0.886442	-0.173902
10583228	25850	Fam76b	BC043120	72826	family with sequence similarity 76, member B	4.2754	319.359	283.145	0.0406128	3.24344	0.0200499	0.0200499	0.886605	-0.173637
10595831	27188	Zbtb38	NM_175537	245007	zinc finger and BTB domain containing 38	3.83055	2344.24	2078.6	0.0452946	3.83219	0.0201442	0.0201442	0.886687	-0.173503
10604591	28286	Mir19b-2	NR_029715	387195	microRNA 19b-2	6.30634	14.9447	13.2514	0.0275113	2.98947	0.00814165	0.00814165	0.886692	-0.173495
10515574	18256	St3gal3	NM_009176	20441	ST3 beta-galactoside alpha-2,3-sialyltransferase 3	3.34916	950.542	843.054	0.0516919	3.99999	0.0285913	0.0285913	0.88692	-0.173124
10473509	13709	Olfr1094	NM_146365	258362	olfactory receptor 1094	4.67101	15.6077	13.8434	0.0370495	3.99722	0.00952709	0.00952709	0.88696	-0.173059
10547410	21602	Erc1	NM_053204	111173	ELKS/RAB6-interacting/CAST family member 1	3.30164	39.4458	35.0263	0.0519237	3.72626	0.0332076	0.0332076	0.88796	-0.171433
10541751	20934	NA	NA	-1	NA	3.60405	18.6506	16.5662	0.04744	3.77925	0.0249655	0.0249655	0.888242	-0.170975
10396896	5344	Slc39a9	NM_026244	328133	solute carrier family 39 (zinc transporter), member 9	4.21514	1305.15	1159.31	0.0405558	3.94096	0.0139616	0.0139616	0.888259	-0.170948
10412624	7209	Pxk	NM_178279	218699	PX domain containing serine/threonine kinase	3.94647	844.875	750.51	0.0432963	3.94747	0.0173042	0.0173042	0.888308	-0.170868
10448593	11107	Traf7	NM_001172113	224619	TNF receptor-associated factor 7	3.92754	1780.57	1581.7	0.0435034	3.89835	0.0180054	0.0180054	0.888312	-0.170862
10591947	26782	Acad8	NM_025862	66948	acyl-Coenzyme A dehydrogenase family, member 8	3.11045	230.675	204.913	0.0549285	3.25623	0.0473539	0.0473539	0.888318	-0.170852
10447224	10930	Dync2li1	NM_172256	213575	dynein cytoplasmic 2 light intermediate chain 1	3.48093	34.8446	30.9589	0.0490043	2.96077	0.0408585	0.0408585	0.888485	-0.170581
10405488	6351	Tmed9	NM_026211	67511	transmembrane emp24 protein transport domain containing 9	3.09692	467.793	415.666	0.0550361	3.90936	0.0374665	0.0374665	0.88857	-0.170443
10398032	5464	Serpina3b	NM_173024	271047	serine (or cysteine) peptidase inhibitor, clade A, member 3B	3.5559	21.1738	18.8189	0.0478342	3.58151	0.0284293	0.0284293	0.888785	-0.170094
10381666	3860	NA	NA	-1	NA	3.00351	73.809	65.6042	0.0566031	3.672	0.0444117	0.0444117	0.888838	-0.170008
10358757	1477	Smg7	NM_001160257	226517	Smg-7 homolog, nonsense mediated mRNA decay factor (C. elegans)	4.08936	744.779	662.04	0.0415452	2.38308	0.0404796	0.0404796	0.888908	-0.169894
10459236	12195	Grpel2	NM_021296	17714	GrpE-like 2, mitochondrial	3.30009	345.419	307.067	0.0514507	3.99687	0.0299657	0.0299657	0.888971	-0.169792
10530371	19731	Yipf7	NM_023784	75581	Yip1 domain family, member 7	3.70532	21.04	18.7087	0.0457246	3.31909	0.0287352	0.0287352	0.889197	-0.169425
10421394	8235	Fam160b2	NM_194345	239170	family with sequence similarity 160, member B2	5.81912	107.628	95.7077	0.0291019	3.9895	0.00437778	0.00437778	0.889245	-0.169347
10507190	17365	4732418C07Rik	BC059213	230648	RIKEN cDNA 4732418C07 gene	5.2389	1258.54	1119.92	0.0321342	3.01786	0.0133374	0.0133374	0.889861	-0.168348
10497754	16283	Dnajc19	NM_026332	67713	DnaJ (Hsp40) homolog, subfamily C, member 19	4.00014	314.618	280.322	0.0416271	3.65287	0.0192604	0.0192604	0.890993	-0.166514
10598956	27560	Araf	NM_009703	11836	v-raf murine sarcoma 3611 viral oncogene homolog	4.00973	804.127	716.618	0.0414539	2.51789	0.0383125	0.0383125	0.891175	-0.166219
10449018	11136	Haghl	NM_026897	68977	hydroxyacylglutathione hydrolase-like	3.47506	398.454	355.147	0.0477688	2.99571	0.0402884	0.0402884	0.891311	-0.165999
10593347	26944	Tex12	NM_025687	66654	testis expressed gene 12	5.20083	13.8581	12.3542	0.0318654	3.65373	0.0083161	0.0083161	0.891479	-0.165727
10521984	18911	G6pd2	NM_019468	14380	glucose-6-phosphate dehydrogenase 2	5.54017	628.93	560.683	0.0299114	3.67114	0.00665398	0.00665398	0.891487	-0.165714
10581650	25674	Chst4	NM_011998	26887	carbohydrate (chondroitin 6/keratan) sulfotransferase 4	3.99528	29.5834	26.3806	0.041377	3.64247	0.0194397	0.0194397	0.891735	-0.165313
10424860	8573	Heatr7a	NM_175457	223658	HEAT repeat containing 7A	3.30044	890.634	794.242	0.0500704	3.97999	0.0301451	0.0301451	0.891771	-0.165255
10436239	9725	Zbtb11	NM_173026	271377	zinc finger and BTB domain containing 11	3.22331	689.852	615.22	0.0512465	3.22704	0.0437173	0.0437173	0.891815	-0.165184
10539805	20730	E230015B07Rik	AK054052	320001	RIKEN cDNA E230015B07 gene	3.75871	27.8088	24.8037	0.0438948	2.48518	0.0452328	0.0452328	0.891936	-0.164988
10350331	580	Zfp281	NM_001160251	226442	zinc finger protein 281	4.03146	405.789	361.949	0.040914	3.35956	0.0221226	0.0221226	0.891964	-0.164943
10562989	23438	Cpt1c	NM_153679	78070	carnitine palmitoyltransferase 1c	3.87662	121.578	108.494	0.0423744	2.42509	0.0440594	0.0440594	0.89238	-0.16427
10526363	19342	Por	NM_008898	18984	P450 (cytochrome) oxidoreductase	4.475	2536.83	2264.28	0.0366428	2.27503	0.0364445	0.0364445	0.892561	-0.163977
10432986	9397	Aaas	NM_153416	223921	achalasia, adrenocortical insufficiency, alacrimia	3.81977	1903.39	1701.31	0.0423915	3.04066	0.0308385	0.0308385	0.893831	-0.161926
10538356	20557	Chn2	NM_001163640	69993	chimerin (chimaerin) 2	3.41615	3840.66	3433.81	0.0472877	3.92011	0.0277384	0.0277384	0.894069	-0.161542
10535458	20236	Zdhhc4	NM_028379	72881	zinc finger, DHHC domain containing 4	4.77438	2342.24	2095.44	0.0336452	3.53793	0.0118814	0.0118814	0.894631	-0.160635
10543650	21151	Tnpo3	ENSMUST00000012679	320938	transportin 3	4.23251	1526.63	1366.26	0.0378313	3.27159	0.0202735	0.0202735	0.89495	-0.160121
10547034	21571	Raf1	NM_029780	110157	v-raf-leukemia viral oncogene 1	6.97177	674.074	603.635	0.0228395	3.91742	0.00240384	0.00240384	0.895502	-0.159231
10420616	8167	Sgcg	NM_011892	24053	sarcoglycan, gamma (dystrophin-associated glycoprotein)	4.2565	18.9488	16.9709	0.0373652	3.99112	0.0131525	0.0131525	0.895618	-0.159045
10480901	14508	Nacc2	NM_001037098	67991	nucleus accumbens associated 2, BEN and BTB (POZ) domain containing	8.46028	177.36	158.927	0.0187126	3.41745	0.00208036	0.00208036	0.896072	-0.158313
10491136	15573	Tnik	NM_026910	665113	TRAF2 and NCK interacting kinase	4.52485	985.348	883.013	0.0349621	2.99982	0.0201918	0.0201918	0.896144	-0.158198
10528598	19554	Fastk	NM_023229	66587	Fas-activated serine/threonine kinase	4.08075	1047.54	939.407	0.0385182	3.56515	0.0190015	0.0190015	0.896774	-0.157184
10484612	14833	Olfr1079	NM_146407	258402	olfactory receptor 1079	8.38283	16.6058	14.8924	0.0187424	3.99693	0.00111154	0.00111154	0.896817	-0.157114
10416709	7734	Tdrd3	NM_172605	219249	tudor domain containing 3	4.01839	794.154	712.406	0.0390004	2.33866	0.0434395	0.0434395	0.897063	-0.156719
10425866	8674	Parvg	NM_022321	64099	parvin, gamma	4.27228	2638.38	2367.49	0.0365829	3.82527	0.0142244	0.0142244	0.897328	-0.156293
10454564	11708	Ercc3	NM_133658	13872	excision repair cross-complementing rodent repair deficiency, complementation group 3	3.97132	1415.45	1270.22	0.039328	3.76909	0.0185418	0.0185418	0.897396	-0.156183
10380403	3711	Lrrc59	NM_133807	98238	leucine rich repeat containing 59	7.53416	1890.99	1698.67	0.0205373	3.45796	0.00291118	0.00291118	0.8983	-0.154731
10392388	4920	Prkca	NM_011101	18750	protein kinase C, alpha	3.29438	2533.16	2276.07	0.0468665	3.97577	0.030364	0.030364	0.898509	-0.154395
10424188	8493	Mtbp	NM_134092	105837	Mdm2, transformed 3T3 cell double minute p53 binding protein	3.36079	126.52	113.694	0.0458845	3.55227	0.033894	0.033894	0.898626	-0.154207
10423293	8412	Myo10	NM_019472	17909	myosin X	4.6827	87.5409	78.6692	0.0329206	2.85556	0.0205233	0.0205233	0.898657	-0.154158
10516277	18347	1700029G01Rik	NM_001162533	66938	RIKEN cDNA 1700029G01 gene	4.87259	28.4844	25.6061	0.0315405	3.8637	0.00895495	0.00895495	0.898952	-0.153684
10417972	7891	Camk2g	NM_178597	12325	calcium/calmodulin-dependent protein kinase II gamma	4.61832	1086.62	976.924	0.0332438	2.39542	0.0307459	0.0307459	0.899047	-0.153532
10582699	25781	2810004N23Rik	NM_025615	66523	RIKEN cDNA 2810004N23 gene	2.94475	89.9309	80.876	0.0519924	3.56426	0.0486774	0.0486774	0.899313	-0.153105
10374119	3076	Ogdh	NM_001252283	18293	oxoglutarate dehydrogenase (lipoamide)	4.32755	1578.32	1420.49	0.0351254	2.16819	0.0427355	0.0427355	0.899998	-0.152006
10601925	27968	NA	NA	-1	NA	4.65192	14.7606	13.2849	0.0326668	3.82511	0.010733	0.010733	0.900025	-0.151963
10413670	7314	Pbrm1	NM_001081251	66923	polybromo 1	2.96999	731.372	658.632	0.0508868	3.68971	0.0455406	0.0455406	0.900543	-0.151133
10383575	4040	Tbcd	NM_029878	108903	tubulin-specific chaperone d	4.45499	743.162	669.294	0.0339027	3.97146	0.0113871	0.0113871	0.900603	-0.151037
10489850	15421	Znfx1	NM_001033196	98999	zinc finger, NFX1-type containing 1	3.31914	219.364	197.596	0.0454257	2.89052	0.0475996	0.0475996	0.900767	-0.150774
10473343	13669	Med19	NM_025885	381379	mediator of RNA polymerase II transcription, subunit 19 homolog (yeast)	4.09257	382.845	344.937	0.0367568	2.92682	0.0276471	0.0276471	0.900982	-0.15043
10564888	23777	Unc45a	NM_133952	101869	unc-45 homolog A (C. elegans)	3.52074	587.528	529.509	0.0426049	2.83356	0.0425604	0.0425604	0.90125	-0.150001
10513362	18005	Susd1	NM_001163288	634731	sushi domain containing 1	2.86298	1349.21	1216.17	0.0523116	3.89431	0.0472637	0.0472637	0.901396	-0.149767
10433472	9453	1810013L24Rik	NM_001081400	69053	RIKEN cDNA 1810013L24 gene	4.34153	611.993	551.775	0.03442	2.71516	0.0275852	0.0275852	0.901603	-0.149436
10575249	25002	Txnl4b	ENSMUST00000034159	234723	thioredoxin-like 4B	6.18835	235.178	212.056	0.0241273	3.88743	0.00380644	0.00380644	0.901683	-0.149308
10429197	9041	Mir30b	NR_029534	387226	microRNA 30b	5.38149	23.2083	20.9407	0.0275632	3.41372	0.0089424	0.0089424	0.902294	-0.148331
10545697	21424	Dguok	NM_013764	27369	deoxyguanosine kinase	4.13526	1873.2	1690.39	0.0358244	2.09344	0.0497334	0.0497334	0.902411	-0.148143
10516994	18417	Fam76a	NM_145553	230789	family with sequence similarity 76, member A	5.8105	464.674	419.511	0.0253871	2.29039	0.0205388	0.0205388	0.902806	-0.147512
10366956	2337	Stat6	NM_009284	20852	signal transducer and activator of transcription 6	3.14253	1459.37	1317.94	0.0467976	3.18017	0.0476266	0.0476266	0.903087	-0.147063
10474573	13877	Slc12a6	BC062099	107723	solute carrier family 12, member 6	3.85889	26.0261	23.5074	0.0380527	2.98141	0.031098	0.031098	0.903226	-0.146841
10520842	18804	Bre	ENSMUST00000078891	107976	brain and reproductive organ-expressed protein	3.05339	2501.26	2259.62	0.0480021	3.75128	0.04124	0.04124	0.903396	-0.14657
10572679	24745	Glt25d1	NM_146211	234407	glycosyltransferase 25 domain containing 1	3.59316	891.744	805.758	0.0407114	3.94296	0.0234598	0.0234598	0.903576	-0.146282
10371400	2797	Cry1	NM_007771	12952	cryptochrome 1 (photolyase-like)	3.87744	103.29	93.3306	0.0377252	3.99919	0.017887	0.017887	0.903579	-0.146277
10461784	12483	Olfr1449	NM_146303	258300	olfactory receptor 1449	2.84359	16.5211	14.9321	0.0513072	3.97852	0.0469922	0.0469922	0.903818	-0.145896
10405147	6317	NA	NA	-1	NA	5.73368	15.0864	13.6368	0.0254185	3.25236	0.00841566	0.00841566	0.903915	-0.145741
10511007	17745	2610002J02Rik	NR_033802	67513	RIKEN cDNA 2610002J02 gene	6.39186	436.853	394.977	0.0227442	2.37209	0.0151772	0.0151772	0.904143	-0.145377
10538575	20580	NA	NA	-1	NA	4.54103	13.9005	12.575	0.0318364	3.48142	0.0144109	0.0144109	0.904649	-0.14457
10584352	25987	Olfr874	NM_146882	258882	olfactory receptor 874	4.78055	19.1066	17.2897	0.0301559	3.68249	0.0107442	0.0107442	0.904905	-0.144162
10422164	8317	Ednrb	NM_007904	13618	endothelin receptor type B	3.17479	23.3791	21.1894	0.0446883	3.82173	0.0359222	0.0359222	0.90634	-0.141876
10589466	26519	Smarcc1	NM_009211	20588	SWI/SNF related, matrix associated, actin dependent regulator of chromatin, subfamily c, member 1	5.22633	467.479	423.827	0.0270602	3.85923	0.00705943	0.00705943	0.906623	-0.141425
10458906	12167	Ppic	NM_008908	19038	peptidylprolyl isomerase C	3.04763	44.853	40.7164	0.045804	3.99103	0.0382288	0.0382288	0.907775	-0.139593
10596506	27267	NA	NA	-1	NA	3.39657	18.7137	17.002	0.0407438	2.95243	0.0436081	0.0436081	0.908533	-0.138389
10372928	2941	Mon2	NM_001163024	67074	MON2 homolog (yeast)	3.93201	1089.38	989.807	0.0351685	3.65457	0.0202892	0.0202892	0.9086	-0.138283
10393804	5032	Arl16	NM_197995	70317	ADP-ribosylation factor-like 16	4.45725	51.0649	46.4009	0.0310011	3.61674	0.0140238	0.0140238	0.908665	-0.13818
10500371	16604	6330549D23Rik	NR_003619	229613	RIKEN cDNA 6330549D23 gene	2.82135	33.9717	30.8703	0.0489529	3.99966	0.0477673	0.0477673	0.908707	-0.138113
10478897	14301	Ptpn1	NM_011201	19246	protein tyrosine phosphatase, non-receptor type 1	3.57182	554.438	503.847	0.038647	3.779	0.0256644	0.0256644	0.908753	-0.13804
10516435	18359	Zmym4	NM_001114399	67785	zinc finger, MYM-type 4	4.62478	258.97	235.366	0.0298128	3.99741	0.00986089	0.00986089	0.908855	-0.137878
10450916	11360	NA	NA	-1	NA	4.39797	16.3291	14.8431	0.031298	3.81378	0.0130185	0.0130185	0.909	-0.137648
10374068	3071	Dbnl	NM_001146308	13169	drebrin-like	3.62443	502.478	456.835	0.0379061	3.48964	0.0280865	0.0280865	0.909164	-0.137388
10388545	4546	Abr	NM_198895	109934	active BCR-related gene	4.50009	2856.24	2597.42	0.0304521	2.97822	0.0208097	0.0208097	0.909385	-0.137037
10568165	24230	Zg16	NM_026918	69036	zymogen granule protein 16	4.0721	22.3068	20.2991	0.0334151	3.95144	0.0155756	0.0155756	0.909995	-0.136069
10486595	15120	Ttbk2	NM_001024856	140810	tau tubulin kinase 2	3.0185	280.576	255.385	0.0449607	3.97846	0.0394949	0.0394949	0.910219	-0.135714
10433008	9399	Map3k12	NM_001163643	26404	mitogen-activated protein kinase kinase kinase 12	3.19617	296.256	269.705	0.0423831	3.44781	0.0407235	0.0407235	0.910377	-0.135464
10484894	14958	Ptprj	NM_008982	19271	protein tyrosine phosphatase, receptor type, J	3.77842	1017.93	926.953	0.0357482	3.63054	0.0231883	0.0231883	0.910625	-0.135071
10410656	7028	Cast	NM_009817	12380	calpastatin	4.93054	1139.14	1037.92	0.0272284	3.90282	0.00838213	0.00838213	0.911143	-0.134251
10362811	1901	Sesn1	NM_001162908	140742	sestrin 1	3.54715	823.154	750.92	0.0373547	2.95404	0.0391217	0.0391217	0.912247	-0.132504
10441923	10374	2210404J11Rik	NM_001039552	381062	RIKEN cDNA 2210404J11 gene	9.50332	378.765	345.59	0.0139155	3.74656	0.000933324	0.000933324	0.912412	-0.132243
10504990	17135	Olfr270	ENSMUST00000095084	258600	olfactory receptor 270	4.57305	17.5285	16.0043	0.0286994	2.85995	0.0217491	0.0217491	0.913044	-0.131244
10475293	13935	Tubgcp4	ENSMUST00000039541	51885	tubulin, gamma complex associated protein 4	3.57593	907.244	829.094	0.0363417	3.99758	0.0232757	0.0232757	0.91386	-0.129955
10380087	3679	Mtmr4	NM_133215	170749	myotubularin related protein 4	3.85572	357.549	327.112	0.0332898	3.98146	0.0183726	0.0183726	0.914873	-0.128357
10371987	2839	Metap2	NM_019648	56307	methionine aminopeptidase 2	3.28182	529.079	484.046	0.0391056	3.4132	0.0384384	0.0384384	0.914885	-0.128338
10393866	5039	Sirt7	NM_153056	209011	sirtuin 7 (silent mating type information regulation 2, homolog) 7 (S. cerevisiae)	4.96679	848.863	776.785	0.0257746	3.80506	0.00872286	0.00872286	0.915089	-0.128016
10603860	28185	Cfp	NM_008823	18636	complement factor properdin	3.36943	8083.54	7399.77	0.0378426	3.22258	0.0390031	0.0390031	0.915411	-0.127508
10574365	24916	Ccdc113	NM_172914	244608	coiled-coil domain containing 113	3.4332	33.0597	30.3068	0.0365342	2.99619	0.0415219	0.0415219	0.916731	-0.12543
10539727	20722	C87436	NM_001243741	232196	expressed sequence C87436	3.42028	459.434	421.56	0.0362899	3.42504	0.0341176	0.0341176	0.917562	-0.124122
10520734	18796	Nrbp1	NM_147201	192292	nuclear receptor binding protein 1	4.0138	2878.95	2641.83	0.0308952	2.99977	0.027761	0.027761	0.917635	-0.124008
10440985	10291	4930563D23Rik	NM_029252	75328	RIKEN cDNA 4930563D23 gene	3.82425	22.4747	20.6264	0.032374	2.96174	0.0322014	0.0322014	0.917763	-0.123806
10521471	18852	Ppp2r2c	NM_172994	269643	protein phosphatase 2 (formerly 2A), regulatory subunit B (PR 52), gamma isoform	9.36455	29.6031	27.2137	0.0129656	3.30841	0.00171252	0.00171252	0.919284	-0.121417
10465521	12858	Plcb3	NM_008874	18797	phospholipase C, beta 3	4.09178	740.611	680.853	0.0296623	2.23736	0.0452162	0.0452162	0.919313	-0.121372
10485466	15009	Cat	NM_009804	12359	catalase	3.64588	7695.35	7078.8	0.0330461	3.98231	0.0220187	0.0220187	0.91988	-0.120482
10523778	19103	Lrrc8d	ENSMUST00000134605	231549	leucine rich repeat containing 8D	4.3586	25.8795	23.8175	0.027483	3.04669	0.0216209	0.0216209	0.920323	-0.119788
10529584	19651	Man2b2	NM_008550	17160	mannosidase 2, alpha B2	3.25346	2482.77	2285.33	0.0367442	3.08457	0.0455223	0.0455223	0.920477	-0.119546
10598882	27557	Uba1	NM_009457	22201	ubiquitin-like modifier activating enzyme 1	3.51249	5363.51	4940.15	0.0337709	3.92398	0.0254004	0.0254004	0.921068	-0.11862
10434878	9594	Gm10823	NR_033475	100038623	predicted gene 10823	3.71728	18.6183	17.1505	0.0318703	3.51229	0.0258096	0.0258096	0.921164	-0.11847
10383109	3990	Card14	NM_130886	170720	caspase recruitment domain family, member 14	3.4687	51.1936	47.1723	0.0340252	3.64179	0.0297597	0.0297597	0.921449	-0.118024
10544779	21276	Hoxa7	NM_010455	15404	homeobox A7	2.87143	42.1559	38.8544	0.0409749	3.98852	0.0455582	0.0455582	0.921684	-0.117656
10370446	2703	Trappc10	NM_001081055	216131	trafficking protein particle complex 10	5.40768	569.496	525.035	0.0216861	3.03399	0.0120429	0.0120429	0.921929	-0.117272
10480714	14491	Uap1l1	ENSMUST00000102925	227620	UDP-N-acteylglucosamine pyrophosphorylase 1-like 1	4.24262	378.862	349.567	0.0273661	2.64367	0.030722	0.030722	0.922676	-0.116104
10569786	24419	Pnpla6	AF173829	50767	patatin-like phospholipase domain containing 6	4.49728	579.566	534.871	0.025745	2.06169	0.0435214	0.0435214	0.922882	-0.115782
10507076	17349	Skint3	NM_177578	195564	selection and upkeep of intraepithelial T cells 3	4.02194	17.6616	16.3009	0.0287594	3.56188	0.0198937	0.0198937	0.922955	-0.115668
10476287	14022	Pank2	NM_153501	74450	pantothenate kinase 2	3.28457	1906.38	1759.59	0.0351947	3.54417	0.0362918	0.0362918	0.922999	-0.115599
10510452	17692	Dffa	NM_001025296	13347	DNA fragmentation factor, alpha subunit	4.52408	455.934	421.107	0.0253393	3.68317	0.0128389	0.0128389	0.923615	-0.114636
10473620	13760	Olfr1212	NM_207140	258241	olfactory receptor 1212	3.9549	16.0489	14.8339	0.0287184	2.60842	0.0371302	0.0371302	0.924293	-0.113578
10591905	26780	Glb1l3	NM_001113323	70893	galactosidase, beta 1 like 3	2.91231	18.9636	17.5491	0.0384003	3.97054	0.0439707	0.0439707	0.925411	-0.111834
10531087	19802	Sult1b1	NM_019878	56362	sulfotransferase family 1B, member 1	3.01626	14.2615	13.2101	0.03663	3.83407	0.0415131	0.0415131	0.926276	-0.110486
10386230	4332	Rnf187	NM_022423	108660	ring finger protein 187	4.2367	1707.7	1582.12	0.0260116	2.52308	0.0336937	0.0336937	0.926458	-0.110203
10350681	608	Apobec4	NM_001081197	71281	apolipoprotein B mRNA editing enzyme, catalytic polypeptide-like 4 (putative)	5.67164	16.2232	15.0414	0.0192405	3.01639	0.0106992	0.0106992	0.92715	-0.109125
10449920	11220	Zfp811	NM_183177	240063	zinc finger protein 811	17.6638	14.6295	13.572	0.00612846	2.03021	0.00298294	0.00298294	0.927712	-0.108251
10605792	28462	Spin4	NM_178753	270624	spindlin family, member 4	3.26716	38.0535	35.3173	0.032951	2.9938	0.0470166	0.0470166	0.928095	-0.107656
10604606	28293	Mir450-2	NR_030274	723938	microRNA 450-2	4.70721	13.5372	12.5655	0.02283	3.57439	0.0121254	0.0121254	0.928217	-0.107466
10428857	9010	Mtss1	NM_001146180	211401	metastasis suppressor 1	3.34274	6393.44	5954.19	0.0307193	3.3279	0.0379598	0.0379598	0.931297	-0.102687
10350948	641	NA	NA	-1	NA	3.0995	150.44	140.234	0.0326973	3.66235	0.0408073	0.0408073	0.932163	-0.101346
10417053	7785	Mbnl2	NM_175341	105559	muscleblind-like 2	3.65556	2396	2234.31	0.0275753	2.59272	0.0449083	0.0449083	0.932514	-0.100803
10518570	18585	Pgd	NM_001081274	110208	phosphogluconate dehydrogenase	3.05413	2864.6	2676.59	0.0320668	3.76561	0.0410054	0.0410054	0.934369	-0.0979357
10466349	12963	Olfr1458	XM_001475614	667271	olfactory receptor 1458	4.52044	21.2392	19.8666	0.0213224	3.73473	0.012472	0.012472	0.935373	-0.0963863
10558159	22866	Dmbt1	ENSMUST00000084509	12945	deleted in malignant brain tumors 1	5.38465	27.6494	25.8992	0.0175206	3.26924	0.0100219	0.0100219	0.936699	-0.0943426
10603440	28129	Was	NM_009515	22376	Wiskott-Aldrich syndrome homolog (human)	4.44507	882.397	827.694	0.0207712	2.79408	0.0245536	0.0245536	0.938007	-0.0923294
10460359	12322	Coro1b	ENSMUST00000008893	23789	coronin, actin binding protein 1B	3.65652	5020.94	4710.56	0.0251768	3.01087	0.0351187	0.0351187	0.938183	-0.0920587
10560532	23162	Ppp1r37	NM_199149	232947	protein phosphatase 1, regulatory subunit 37	7.00881	461.216	432.761	0.0131079	2.99002	0.00602996	0.00602996	0.938305	-0.0918711
10436873	9815	Son	NM_178880	20658	Son DNA binding protein	3.79355	1017.79	955.007	0.0242141	3.04096	0.0313931	0.0313931	0.938314	-0.0918573
10547693	21632	NA	NA	-1	NA	4.05927	13.6202	12.7821	0.0225713	3.53532	0.0196306	0.0196306	0.938466	-0.0916236
10394040	5053	Csnk1d	NM_027874	104318	casein kinase 1, delta	4.81639	2011.29	1889.78	0.0186665	3.44309	0.0123395	0.0123395	0.939585	-0.0899044
10363430	1969	Psap	NM_001146120	19156	prosaposin	3.11219	5115.03	4814.32	0.0280865	3.61835	0.0410057	0.0410057	0.941211	-0.0874099
10414717	7459	NA	NA	-1	NA	7.36344	23.6217	22.268	0.0115627	2.20055	0.0137109	0.0137109	0.942692	-0.0851416
10416256	7680	Bin3	NM_021328	57784	bridging integrator 3	4.77034	1631.57	1538.49	0.0177655	3.95453	0.00909093	0.00909093	0.94295	-0.0847468
10393241	4985	Exoc7	NM_016857	53413	exocyst complex component 7	4.03124	357.681	337.345	0.0209485	3.44596	0.0210669	0.0210669	0.943145	-0.0844485
10428509	8969	NA	NA	-1	NA	3.69814	14.658	13.8272	0.0227619	2.48332	0.0469271	0.0469271	0.943323	-0.0841763
10489723	15415	Zmynd8	NM_027230	228880	zinc finger, MYND-type containing 8	4.78344	1226.34	1158.66	0.0171225	3.98954	0.00881047	0.00881047	0.94481	-0.0819039
10394068	5056	Sectm1a	NM_145373	209588	secreted and transmembrane 1A	3.24218	25.3375	24.0096	0.0239525	3.50243	0.0382873	0.0382873	0.947594	-0.077659
10393668	5020	Aatk	NM_007377	11302	apoptosis-associated tyrosine kinase	2.79734	154.487	146.9	0.0259724	3.99244	0.0490494	0.0490494	0.950887	-0.0726542
10601848	27951	Arxes1	NM_029541	76219	adipocyte-related X-chromosome expressed sequence 1	3.36097	15.4264	14.7185	0.0201649	3.07291	0.0421638	0.0421638	0.954109	-0.067774
10406141	6445	Brd9	NM_001024508	105246	bromodomain containing 9	4.35252	296.4	282.872	0.0154843	3.95299	0.012453	0.012453	0.954359	-0.067396
10384138	4091	Tmed4	NM_134020	103694	transmembrane emp24 protein transport domain containing 4	3.88633	2466.54	2362.07	0.0160659	3.99343	0.017801	0.017801	0.957645	-0.0624371
10484440	14779	Zdhhc5	NM_144887	228136	zinc finger, DHHC domain containing 5	3.76433	1742.58	1674.56	0.0152585	3.06809	0.0315435	0.0315435	0.960969	-0.0574382
10400894	5822	Gpr135	NM_181752	238252	G protein-coupled receptor 135	4.2623	42.8208	41.3106	0.0121524	3.83591	0.0142492	0.0142492	0.964734	-0.0517969
10490028	15437	Zfp64	NM_009564	22722	zinc finger protein 64	4.09631	193.788	189.056	0.00870683	2.32231	0.042237	0.042237	0.975581	-0.0356664
10595070	27113	Fam83b	NM_001045518	208994	family with sequence similarity 83, member B	-3.84044	18.7907	19.5524	0.0149265	3.10131	0.0293561	0.0293561	1.04053	0.0573186
10604859	28335	NA	NA	-1	NA	-5.74919	25.8378	26.9108	0.0102107	3.88467	0.00496032	0.00496032	1.04153	0.0587044
10364112	2038	Gm5134	NM_198635	333669	predicted gene 5134	-3.98084	27.4333	28.5894	0.0149589	2.29139	0.045895	0.045895	1.04214	0.0595491
10560408	23147	Psg17	NM_007677	26437	pregnancy specific glycoprotein 17	-2.88573	14.9678	15.6807	0.023263	3.8832	0.0463713	0.0463713	1.04763	0.0671293
10474450	13850	Slc5a12	NM_001177624	241612	solute carrier family 5 (sodium/glucose cotransporter), member 12	-4.49652	20.2514	21.3445	0.0168682	3.88573	0.0115963	0.0115963	1.05398	0.0758475
10444761	10657	Ddx39b	ENSMUST00000173731	53817	DEAD (Asp-Glu-Ala-Asp) box polypeptide 39B	-3.72506	2290.25	2416.7	0.0208138	3.17953	0.0304959	0.0304959	1.05521	0.0775301
10430873	9221	Cyp2d34	NM_145474	223706	cytochrome P450, family 2, subfamily d, polypeptide 34	-3.20145	25.0654	26.487	0.024859	3.96552	0.0332611	0.0332611	1.05671	0.0795795
10574962	24978	Nfatc3	NM_010901	18021	nuclear factor of activated T cells, cytoplasmic, calcineurin dependent 3	-3.07754	1111.83	1176.08	0.0263337	3.29781	0.0478575	0.0478575	1.05778	0.0810396
10562774	23425	2310044H10Rik	NM_197991	69683	RIKEN cDNA 2310044H10 gene	-3.89092	1025.81	1085.2	0.020871	3.52955	0.0223587	0.0223587	1.0579	0.0812033
10398824	5585	A530016L24Rik	NM_177039	319942	RIKEN cDNA A530016L24 gene	-3.6575	45.3542	48.1023	0.0232044	3.72	0.0245192	0.0245192	1.06059	0.0848671
10559657	23017	Fam71e2	NM_172895	243822	family with sequence similarity 71, member E2	-4.425	17.9375	19.0561	0.019723	3.73836	0.0133377	0.0133377	1.06236	0.0872727
10561078	23243	Ccdc97	NM_028771	52132	coiled-coil domain containing 97	-3.20509	783.751	832.629	0.0272311	3.9442	0.0334015	0.0334015	1.06236	0.0872727
10407456	6605	Akr1c20	ENSMUST00000078239	116852	aldo-keto reductase family 1, member C20	-4.32137	22.0777	23.5033	0.0208888	2.82799	0.0257289	0.0257289	1.06457	0.0902708
10597258	27329	Tmie	NM_146260	20776	transmembrane inner ear	-4.34867	38.8767	41.4599	0.0213425	2.45002	0.0336035	0.0336035	1.06645	0.0928163
10571274	24588	Gsr	NM_010344	14782	glutathione reductase	-3.70186	570.375	608.542	0.0252427	3.97277	0.0210539	0.0210539	1.06691	0.0934385
10559667	23018	Il11	NM_008350	16156	interleukin 11	-3.85295	31.338	33.5166	0.0251658	2.55532	0.0408515	0.0408515	1.06952	0.0969635
10485811	15065	Olfr1313	NM_207150	258257	olfactory receptor 1313	-3.21058	18.9514	20.2753	0.0303438	3.9815	0.0327867	0.0327867	1.06986	0.097422
10426921	8780	Dazap2	NM_011873	23994	DAZ associated protein 2	-5.34282	3617.9	3873.1	0.0184054	2.84063	0.0147169	0.0147169	1.07054	0.0983387
10477583	14177	Raly	ENSMUST00000029120	19383	hnRNP-associated with lethal yellow	-3.69714	1206.05	1296.27	0.0281491	3.98335	0.0210419	0.0210419	1.0748	0.104068
10436783	9802	Sod1	NM_011434	20655	superoxide dismutase 1, soluble	-3.48993	3457.76	3723.22	0.0305775	3.78575	0.0274622	0.0274622	1.07677	0.10671
10566132	23913	Rhog	NM_019566	56212	ras homolog gene family, member G	-3.84524	2743.29	2955.45	0.0279493	3.12952	0.028789	0.028789	1.07734	0.107474
10543967	21184	Dgki	NM_001081206	320127	diacylglycerol kinase, iota	-3.87797	362.334	391	0.0283262	2.40409	0.0446811	0.0446811	1.07911	0.109842
10521495	18854	NA	NA	-1	NA	-3.07146	37.4456	40.4081	0.0357645	3.30016	0.0480587	0.0480587	1.07912	0.109855
10348301	390	Sag	NM_009118	20215	retinal S-antigen	-2.98297	40.7264	43.9711	0.0370738	3.48515	0.0483639	0.0483639	1.07967	0.11059
10561561	23288	Ryr1	NM_009109	20190	ryanodine receptor 1, skeletal muscle	-5.44873	29.6019	31.9722	0.020395	3.88486	0.00599337	0.00599337	1.08007	0.111125
10474977	13915	1500003O03Rik	NM_019769	56398	RIKEN cDNA 1500003O03 gene	-3.44993	2024.94	2189.55	0.0326832	2.79549	0.0456223	0.0456223	1.08129	0.112754
10560304	23128	Calm3	NM_007590	12315	calmodulin 3	-3.84053	3346.25	3618.57	0.0293911	2.45539	0.0440287	0.0440287	1.08138	0.112874
10445953	10820	Emr4	NM_139138	52614	EGF-like module containing, mucin-like, hormone receptor-like sequence 4	-3.87148	15.4544	16.718	0.0292877	3.93231	0.018557	0.018557	1.08176	0.11338
10429739	9109	Puf60	NM_028364	67959	poly-U binding splicing factor 60	-4.42562	1259.22	1362.55	0.0257098	3.04815	0.0207239	0.0207239	1.08206	0.11378
10445181	10726	Olfr138	NM_130868	170648	olfactory receptor 138	-3.42909	11.7389	12.7183	0.0337136	2.95418	0.0425553	0.0425553	1.08343	0.115606
10548300	21694	4930431A04Rik	NM_001099918	100043861	RIKEN cDNA 4930431A04 gene	-4.31969	20.9458	22.7362	0.0273932	3.90343	0.0131309	0.0131309	1.08548	0.118333
10508533	17507	Col16a1	NM_028266	107581	collagen, type XVI, alpha 1	-3.62223	83.0096	90.2307	0.0332226	3.99716	0.0223402	0.0223402	1.08699	0.120339
10344973	76	Gdap1	NM_010267	14545	ganglioside-induced differentiation-associated-protein 1	-3.33066	23.4934	25.5666	0.0366311	3.1115	0.0423546	0.0423546	1.08825	0.12201
10574166	24899	Cpne2	NM_153507	234577	copine II	-3.30521	1643.72	1789.09	0.0369904	3.19968	0.0414594	0.0414594	1.08844	0.122262
10477311	14152	Asxl1	NM_001039939	228790	additional sex combs like 1	-3.59345	601.019	654.353	0.0341339	3.14214	0.0342422	0.0342422	1.08874	0.122659
10581388	25640	Lcat	NM_008490	16816	lecithin cholesterol acyltransferase	-3.11743	51.2101	55.775	0.0395162	3.9932	0.0356973	0.0356973	1.08914	0.123189
10557855	22848	Trim72	NM_001079932	434246	tripartite motif-containing 72	-3.23194	29.7191	32.3871	0.0383748	3.99935	0.0319244	0.0319244	1.08977	0.124024
10600047	27716	Fate1	NR_003243	77905	fetal and adult testis expressed 1	-4.78691	19.3985	21.1623	0.0262284	3.18369	0.0151196	0.0151196	1.09093	0.125559
10403842	6133	Elmo1	NR_038122	140580	engulfment and cell motility 1, ced-12 homolog (C. elegans)	-10.5842	851.113	928.97	0.011931	2.1375	0.00697344	0.00697344	1.09148	0.126286
10393453	5004	Dnahc17	NM_001167746	69926	dynein, axonemal, heavy chain 17	-3.47674	39.4026	43.0268	0.0365134	3.95397	0.0259054	0.0259054	1.09198	0.126946
10463430	12675	Sema4g	ENSMUST00000026225	26456	sema domain, immunoglobulin domain (Ig), transmembrane domain (TM) and short cytoplasmic domain, (semaphorin) 4G	-3.22164	27.9459	30.5347	0.0396734	2.98977	0.0487569	0.0487569	1.09264	0.127818
10574232	24906	Coq9	NM_026452	67914	coenzyme Q9 homolog (yeast)	-2.93778	444.425	486.148	0.044066	3.99426	0.0425583	0.0425583	1.09388	0.129454
10482121	14616	Olfr3	NM_206903	18328	olfactory receptor 3	-4.18101	20.6066	22.5515	0.0311217	2.71422	0.0302545	0.0302545	1.09438	0.130114
10455784	11839	Gramd3	NM_026240	107022	GRAM domain containing 3	-5.11784	35.9933	39.4385	0.0257678	2.27177	0.0275198	0.0275198	1.09572	0.131879
10477986	14212	Nnat	NM_010923	18111	neuronatin	-3.00864	38.7323	42.4604	0.0440671	3.78913	0.0424542	0.0424542	1.09625	0.132577
10406941	6543	Sgtb	NM_144838	218544	small glutamine-rich tetratricopeptide repeat (TPR)-containing, beta	-5.66125	24.9507	27.3526	0.0234218	2.69576	0.0144766	0.0144766	1.09627	0.132603
10435767	9675	NA	NA	-1	NA	-4.1374	15.1956	16.6639	0.0321632	3.95902	0.0147158	0.0147158	1.09663	0.133077
10459999	12273	Sall3	NM_178280	20689	sal-like 3 (Drosophila)	-3.5501	39.4969	43.3317	0.037656	3.96825	0.0241134	0.0241134	1.09709	0.133682
10399212	5620	Tmem196	NM_001160385	217951	transmembrane protein 196	-4.15147	114.073	125.305	0.0326365	3.6074	0.0176051	0.0176051	1.09847	0.135495
10553769	22376	Gm9962	NR_033504	791383	predicted gene 9962	-3.69272	23.6165	25.9563	0.0369081	2.52847	0.0457231	0.0457231	1.09908	0.136296
10349644	516	Avpr1b	NM_011924	26361	arginine vasopressin receptor 1B	-3.11133	24.1149	26.5084	0.0438782	3.80227	0.0383728	0.0383728	1.09925	0.13652
10502071	16775	5730508B09Rik	NM_027482	70617	RIKEN cDNA 5730508B09 gene	-4.22396	324.534	356.884	0.0324541	2.65744	0.0307379	0.0307379	1.09968	0.137084
10489204	15350	Tgm2	NM_009373	21817	transglutaminase 2, C polypeptide	-3.36864	43.4852	47.8459	0.0409277	3.72934	0.0312608	0.0312608	1.10028	0.137871
10511580	17801	Pdp1	NM_001098230	381511	pyruvate dehyrogenase phosphatase catalytic subunit 1	-2.91347	273.515	301.651	0.0484865	3.71836	0.0475748	0.0475748	1.10287	0.141263
10460376	12324	Ppp1ca	NM_031868	19045	protein phosphatase 1, catalytic subunit, alpha isoform	-4.6794	2696.57	2975.33	0.0303299	3.56862	0.0124015	0.0124015	1.10338	0.14193
10425302	8621	Gtpbp1	NM_013818	14904	GTP binding protein 1	-3.15111	815.215	899.509	0.0450499	3.31132	0.0447455	0.0447455	1.1034	0.141956
10562368	23364	4931406P16Rik	BC060233	233103	RIKEN cDNA 4931406P16 gene	-3.96858	357.758	394.949	0.0359538	3.6358	0.019915	0.019915	1.10396	0.142688
10592471	26865	Gramd1b	ENSMUST00000165104	235283	GRAM domain containing 1B	-3.4475	714.523	788.884	0.0414311	3.90939	0.0270824	0.0270824	1.10407	0.142832
10407097	6560	Pde4d	NM_011056	238871	phosphodiesterase 4D, cAMP specific	-2.84104	951.512	1050.91	0.0504573	3.84461	0.049034	0.049034	1.10447	0.143354
10351119	666	Vamp4	NM_016796	53330	vesicle-associated membrane protein 4	-5.43853	208.201	230.045	0.0264659	2.98526	0.0123621	0.0123621	1.10492	0.143942
10598369	27480	Prickle3	ENSMUST00000033485	54630	prickle homolog 3 (Drosophila)	-4.05148	178.13	196.902	0.0356775	3.04545	0.0263253	0.0263253	1.10538	0.144542
10479490	14378	Arfgap1	NM_145760	228998	ADP-ribosylation factor GTPase activating protein 1	-3.03246	574.368	634.917	0.047682	3.99221	0.0387854	0.0387854	1.10542	0.144595
10564570	23746	NA	NA	-1	NA	-5.48493	16.3735	18.1006	0.0263765	2.50829	0.0187388	0.0187388	1.10548	0.144673
10452316	11492	C3	NM_009778	12266	complement component 3	-3.23786	47.0174	52.0245	0.0450906	3.8465	0.0335816	0.0335816	1.10649	0.14599
10522868	18996	4930432K09Rik	NM_001163551	73779	RIKEN cDNA 4930432K09 gene	-3.00515	22.0416	24.4005	0.0488098	3.51425	0.0469126	0.0469126	1.10702	0.146681
10454286	11685	Mapre2	NM_153058	212307	microtubule-associated protein, RP/EB family, member 2	-3.23564	1773.69	1964.31	0.0455144	3.60426	0.036951	0.036951	1.10747	0.147268
10491212	15578	Egfem1	NM_029412	75740	EGF-like and EMI domain containing 1	-3.49134	30.3504	33.6693	0.0428834	2.68755	0.0471267	0.0471267	1.10935	0.149715
10513016	17973	Actl7b	NM_025271	11471	actin-like 7b	-3.34531	56.2986	62.4602	0.0447898	3.27965	0.0387188	0.0387188	1.10944	0.149832
10434869	9593	Ccdc50	NM_026202	67501	coiled-coil domain containing 50	-3.45269	799.192	887.068	0.0435903	3.88574	0.0272178	0.0272178	1.10996	0.150508
10563373	23473	Spaca4	NM_027055	69363	sperm acrosome associated 4	-3.17685	62.9205	69.8472	0.047428	3.14445	0.0470557	0.0470557	1.11009	0.150677
10471949	13516	NA	NA	-1	NA	-2.93482	17.0112	18.8868	0.0514135	3.67263	0.047339	0.047339	1.11025	0.150885
10478994	14317	1700029J11Rik	BC137932	76426	RIKEN cDNA 1700029J11 gene	-4.29908	43.1336	47.8926	0.0351214	2.08531	0.046474	0.046474	1.11033	0.150989
10574511	24943	Ces2b	NM_198171	234669	carboxyesterase 2B	-3.58198	22.5299	25.0586	0.0428446	3.98997	0.0232246	0.0232246	1.11224	0.153468
10408926	6812	NA	NA	-1	NA	-4.58229	12.4916	13.8964	0.033554	3.48322	0.0139997	0.0139997	1.11246	0.153753
10503845	16983	Ube2j1	NM_019586	56228	ubiquitin-conjugating enzyme E2J 1	-3.95601	1310.82	1458.28	0.038877	3.43507	0.0224007	0.0224007	1.11249	0.153792
10539279	20681	Aup1	NM_007517	11993	ancient ubiquitous protein 1	-6.26637	3182.43	3542.17	0.0246561	3.47645	0.0052229	0.0052229	1.11304	0.154505
10463209	12649	4933411K16Rik	NM_025752	66765	RIKEN cDNA 4933411K16 gene	-3.45389	26.6133	29.6245	0.0447742	3.99797	0.0259831	0.0259831	1.11315	0.154648
10569429	24390	Cdkn1c	NM_001161624	12577	cyclin-dependent kinase inhibitor 1C (P57)	-3.74473	51.0628	56.8871	0.0416127	3.48488	0.025611	0.025611	1.11406	0.155827
10544774	21275	Hoxa6	ENSMUST00000062829	15403	homeobox A6	-3.5045	23.9737	26.7201	0.0446479	3.0076	0.0391967	0.0391967	1.11456	0.156474
10431393	9265	Mapk12	NM_013871	29857	mitogen-activated protein kinase 12	-3.81333	44.639	49.7553	0.0410526	3.17255	0.0287357	0.0287357	1.11462	0.156552
10444890	10674	Ier3	ENSMUST00000003635	15937	immediate early response 3	-7.78502	1474.06	1643.29	0.0201404	3.75407	0.00189698	0.00189698	1.11481	0.156798
10465686	12873	Rtn3	NM_001003934	20168	reticulon 3	-4.76914	5191.52	5790.76	0.0330448	2.81581	0.0201925	0.0201925	1.11543	0.1576
10510878	17731	Megf6	NM_001162977	230971	multiple EGF-like-domains 6	-5.62147	46.441	51.8281	0.0281664	3.85126	0.00550925	0.00550925	1.116	0.158337
10574682	24959	E2f4	NM_148952	104394	E2F transcription factor 4	-3.0024	747.844	834.592	0.0527358	3.79261	0.0426557	0.0426557	1.116	0.158337
10385096	4198	Kcnip1	NM_001190885	70357	Kv channel-interacting protein 1	-4.16922	20.0991	22.4338	0.038027	2.55065	0.0342467	0.0342467	1.11616	0.158544
10368045	2457	NA	NA	-1	NA	-6.14739	47.2521	52.7634	0.0258904	3.54481	0.00523046	0.00523046	1.11664	0.159164
10519048	18624	Actrt2	NM_028513	73353	actin-related protein T2	-2.93629	31.5531	35.2466	0.0543879	3.89938	0.0439033	0.0439033	1.11705	0.159694
10416340	7691	Gfra2	NM_008115	14586	glial cell line derived neurotrophic factor family receptor alpha 2	-7.13737	21.897	24.4671	0.022433	3.82352	0.00241421	0.00241421	1.11737	0.160107
10385557	4250	Cnot6	NM_212484	104625	CCR4-NOT transcription complex, subunit 6	-8.20905	1312.58	1467.02	0.0195506	3.99826	0.00120227	0.00120227	1.11767	0.160494
10523376	19063	Fras1	NM_175473	231470	Fraser syndrome 1 homolog (human)	-5.71304	27.0748	30.2851	0.0282968	3.85497	0.00519068	0.00519068	1.11857	0.161656
10601561	27910	Pabpc5	NM_053114	93728	poly(A) binding protein, cytoplasmic 5	-2.96425	28.1739	31.522	0.0546503	3.68797	0.0458132	0.0458132	1.11883	0.161991
10353733	947	Prim2	NM_008922	19076	DNA primase, p58 subunit	-3.1135	399.116	446.554	0.05204	3.43469	0.0439502	0.0439502	1.11886	0.16203
10420988	8205	Dpysl2	NM_009955	12934	dihydropyrimidinase-like 2	-3.03016	6864.82	7681.52	0.0535182	3.94002	0.0395424	0.0395424	1.11897	0.162171
10408789	6796	Ofcc1	AF548110	218165	orofacial cleft 1 candidate 1	-3.03848	27.8225	31.1537	0.0536954	3.97351	0.0387939	0.0387939	1.11973	0.163151
10392251	4907	Ddx5	NM_007840	13207	DEAD (Asp-Glu-Ala-Asp) box polypeptide 5	-3.41111	4271.33	4784.08	0.0479478	3.61755	0.031581	0.031581	1.12004	0.16355
10393728	5024	Slc38a10	NM_024249	72055	solute carrier family 38, member 10	-5.54737	1330.36	1490.29	0.0295244	3.44187	0.0079486	0.0079486	1.12022	0.163782
10420957	8203	Ptk2b	NM_001162365	19229	PTK2 protein tyrosine kinase 2 beta	-3.43663	2462.78	2759.16	0.047703	3.95046	0.0269002	0.0269002	1.12034	0.163937
10586242	26248	Dennd4a	NM_001162917	102442	DENN/MADD domain containing 4A	-4.4976	1315.4	1473.79	0.0364705	3.4689	0.0149607	0.0149607	1.12041	0.164027
10349752	525	Elk4	NM_007923	13714	ELK4, member of ETS oncogene family	-3.40101	963.222	1080.38	0.0486891	3.99595	0.027295	0.027295	1.12163	0.165597
10351825	740	Tagln2	ENSMUST00000111230	21346	transgelin 2	-6.81613	7007.3	7861.94	0.0243579	3.95484	0.00252339	0.00252339	1.12196	0.166021
10420225	8122	Cma1	NM_010780	17228	chymase 1, mast cell	-3.35125	6360.35	7136.58	0.0495718	3.70612	0.0320448	0.0320448	1.12204	0.166124
10376507	3358	4933439C10Rik	NR_015585	74476	RIKEN cDNA 4933439C10 gene	-12.1402	293.156	329.106	0.0137465	3.36508	0.000678209	0.000678209	1.12263	0.166883
10503902	16988	Cnr1	NM_007726	12801	cannabinoid receptor 1 (brain)	-4.64969	22.2574	24.9961	0.0360069	3.82139	0.010775	0.010775	1.12305	0.167422
10493210	15789	Smg5	NM_178246	229512	Smg-5 homolog, nonsense mediated mRNA decay factor (C. elegans)	-3.27415	312.31	350.846	0.0512683	3.07116	0.0450833	0.0450833	1.12339	0.167859
10494548	15954	Gja5	NM_008121	14613	gap junction protein, alpha 5	-3.36621	41.4081	46.5227	0.0499139	3.70685	0.0316184	0.0316184	1.12352	0.168026
10507580	17411	Lao1	ENSMUST00000058651	100470	L-amino acid oxidase 1	-6.98406	25.4178	28.5637	0.0241045	3.99429	0.00222269	0.00222269	1.12377	0.168347
10567394	24133	Pdilt	NM_027943	71830	protein disulfide isomerase-like, testis expressed	-4.04723	22.2443	24.9975	0.0415954	2.5179	0.0375175	0.0375175	1.12377	0.168347
10474207	13819	Fbxo3	NM_212433	57443	F-box protein 3	-7.55728	684.21	769.078	0.0223217	2.85552	0.0056902	0.0056902	1.12404	0.168693
10395719	5234	Npas3	NM_013780	27386	neuronal PAS domain protein 3	-3.66477	18.4536	20.7626	0.0464117	3.93094	0.0221508	0.0221508	1.12513	0.170092
10460616	12351	Cfl1	ENSMUST00000116560	12631	cofilin 1, non-muscle	-4.03588	9375.06	10550.2	0.0422125	3.34709	0.0222115	0.0222115	1.12534	0.170361
10603116	28081	Asb11	NM_026853	68854	ankyrin repeat and SOCS box-containing 11	-10.3603	21.0069	23.6496	0.0165004	3.55106	0.000886134	0.000886134	1.1258	0.170951
10591735	26761	Elof1	NM_170777	66126	elongation factor 1 homolog (ELF1, S. cerevisiae)	-11.9635	336.906	379.363	0.0143131	2.44772	0.0031244	0.0031244	1.12602	0.171232
10529410	19635	Mfsd10	ENSMUST00000001109	68294	major facilitator superfamily domain containing 10	-3.24172	1958.01	2206.11	0.0530945	3.9773	0.0318837	0.0318837	1.12671	0.172116
10467766	13099	Loxl4	NM_001164311	67573	lysyl oxidase-like 4	-3.99971	15.7908	17.7974	0.0431488	3.95141	0.0165267	0.0165267	1.12707	0.172577
10493259	15794	Ssr2	ENSMUST00000035785	66256	signal sequence receptor, beta	-3.32832	2924.23	3296.07	0.051885	3.60794	0.0340398	0.0340398	1.12716	0.172692
10361169	1721	Hhat	NM_144881	226861	hedgehog acyltransferase	-3.06662	37.9974	42.8423	0.0564575	3.90639	0.0386074	0.0386074	1.1275	0.173127
10423498	8426	Dap	NM_146057	223453	death-associated protein	-3.60933	3211.82	3622.43	0.0480881	2.87665	0.0391084	0.0391084	1.12784	0.173562
10569485	24395	Tnfrsf26	ENSMUST00000055723	244237	tumor necrosis factor receptor superfamily, member 26	-4.14657	34.1156	38.4768	0.0418555	2.15105	0.0471793	0.0471793	1.12784	0.173562
10362138	1809	Vnn1	NM_011704	22361	vanin 1	-4.91751	20.4611	23.0792	0.0353256	3.64988	0.0100171	0.0100171	1.12796	0.173716
10510482	17696	Clstn1	NM_023051	65945	calsyntenin 1	-4.52171	403.473	455.111	0.0384245	2.67776	0.0256944	0.0256944	1.12798	0.173741
10458538	12116	1700086O06Rik	NR_027904	73516	RIKEN cDNA 1700086O06 gene	-4.61631	299.676	338.095	0.0376973	3.29273	0.0155511	0.0155511	1.1282	0.174023
10432431	9344	Fam186b	NM_001081254	545136	family with sequence similarity 186, member B	-3.56363	21.9519	24.7688	0.0488772	3.17741	0.0343745	0.0343745	1.12832	0.174176
10530772	19769	Nmu	NM_019515	56183	neuromedin U	-4.25957	18.201	20.5397	0.0409416	3.9816	0.0131877	0.0131877	1.12849	0.174394
10593460	26954	4833427G06Rik	BC048587	235345	RIKEN cDNA 4833427G06 gene	-4.95225	14.2441	16.0747	0.0352224	3.27397	0.012814	0.012814	1.12852	0.174432
10541711	20929	Phb2	NM_007531	12034	prohibitin 2	-4.87132	1964.16	2216.61	0.03581	2.47134	0.0255435	0.0255435	1.12853	0.174445
10441633	10345	Ccr6	NM_009835	12458	chemokine (C-C motif) receptor 6	-3.45319	22.18	25.0379	0.0506369	3.97398	0.0262502	0.0262502	1.12885	0.174854
10455826	11844	Megf10	NM_001001979	70417	multiple EGF-like-domains 10	-3.46769	24.8766	28.1108	0.0508503	3.03357	0.0397206	0.0397206	1.13001	0.176336
10394954	5164	Grhl1	NM_001161406	195733	grainyhead-like 1 (Drosophila)	-6.09374	31.538	35.654	0.0290415	3.85804	0.00412182	0.00412182	1.13051	0.176974
10439058	10035	Lrrc33	NM_146069	224109	leucine rich repeat containing 33	-3.1249	666.932	754.539	0.0569797	3.80338	0.0378757	0.0378757	1.13136	0.178058
10457587	12016	Zfp521	NM_145492	225207	zinc finger protein 521	-8.62086	616.112	697.561	0.0207782	3.58335	0.0016049	0.0016049	1.1322	0.179129
10426767	8764	Aqp5	NM_009701	11830	aquaporin 5	-3.55316	71.7205	81.209	0.0504492	2.97191	0.0385821	0.0385821	1.1323	0.179256
10513957	18064	Ptprd	NM_011211	19266	protein tyrosine phosphatase, receptor type, D	-3.07529	21.7624	24.6513	0.058474	3.24216	0.0490418	0.0490418	1.13275	0.179829
10420747	8183	Gata4	NM_008092	14463	GATA binding protein 4	-5.17027	57.1645	64.7924	0.0349505	3.68961	0.00826238	0.00826238	1.13344	0.180708
10493516	15819	Gm15417	NR_040404	545539	predicted gene 15417	-5.37209	29.4286	33.3601	0.033675	3.09643	0.011638	0.011638	1.1336	0.180912
10569134	24353	Deaf1	NM_016874	54006	deformed epidermal autoregulatory factor 1 (Drosophila)	-4.9451	374.031	424.003	0.0365846	2.01875	0.0378247	0.0378247	1.1336	0.180912
10416419	7701	Gm10847	AK140889	100038618	predicted gene 10847	-3.97922	36.3703	41.234	0.0455048	3.79856	0.0181495	0.0181495	1.13373	0.181077
10496159	16105	Ints12	NM_027927	71793	integrator complex subunit 12	-4.37371	1009.82	1144.89	0.0414073	3.42571	0.0167301	0.0167301	1.13375	0.181103
10591035	26668	5830418K08Rik	NM_176976	319675	RIKEN cDNA 5830418K08 gene	-3.77588	284.326	322.474	0.0481042	3.43386	0.0256649	0.0256649	1.13417	0.181637
10536752	20384	Fscn3	ENSMUST00000031719	56223	fascin homolog 3, actin-bundling protein, testicular (Strongylocentrotus purpuratus)	-4.43892	19.1311	21.6998	0.0409477	3.70877	0.013438	0.013438	1.13427	0.181764
10597898	27386	NA	NA	-1	NA	-3.63796	50.6894	57.5041	0.0500224	2.75149	0.041245	0.041245	1.13444	0.18198
10365658	2206	Uhrf1bp1l	NM_029166	75089	UHRF1 (ICBP90) binding protein 1-like	-3.60708	1966.09	2231.09	0.0505732	3.17708	0.0332884	0.0332884	1.13479	0.182425
10361267	1731	NA	NA	-1	NA	-3.2447	29.0466	32.9619	0.0562237	3.51642	0.0379861	0.0379861	1.13479	0.182425
10600317	27743	Opn1mw	NM_008106	14539	opsin 1 (cone pigments), medium-wave-sensitive (color blindness, deutan)	-3.56885	19.3205	21.9282	0.0511791	2.86624	0.0404399	0.0404399	1.13497	0.182654
10382779	3956	Cdk3-ps	NR_004853	69681	cyclin-dependent kinase 3, pseudogene	-4.18712	51.2499	58.2071	0.0438597	3.96459	0.0140986	0.0140986	1.13575	0.183645
10497636	16270	Lrrc31	AK136409	320352	leucine rich repeat containing 31	-3.54028	19.5429	22.1964	0.0518832	3.73866	0.0268383	0.0268383	1.13578	0.183683
10419448	8034	Olfr732	NM_146665	258659	olfactory receptor 732	-4.29542	17.1256	19.454	0.0428154	3.17604	0.0206595	0.0206595	1.13596	0.183912
10362129	1808	Vnn3	NM_011979	26464	vanin 3	-4.53579	22.9517	26.1235	0.0411714	3.26484	0.0166833	0.0166833	1.13819	0.186741
10355312	1101	Ikzf2	NM_011770	22779	IKAROS family zinc finger 2	-2.85703	1025.3	1167.32	0.0655069	3.94777	0.0467855	0.0467855	1.13852	0.18716
10429515	9082	Lynx1	NM_011838	23936	Ly6/neurotoxin 1	-3.45983	21.8801	24.9111	0.0540984	3.08101	0.0389987	0.0389987	1.13853	0.187172
10364030	2027	Adora2a	NM_009630	11540	adenosine A2a receptor	-4.09504	234.094	266.75	0.0460057	3.35714	0.0211734	0.0211734	1.1395	0.188401
10600069	27720	Gabrq	NM_020488	57249	gamma-aminobutyric acid (GABA) A receptor, subunit theta	-3.37797	23.7164	27.0285	0.0558312	3.93194	0.0285836	0.0285836	1.13965	0.188591
10553917	22394	Apba2	NM_007461	11784	amyloid beta (A4) precursor protein-binding, family A, member 2	-2.91081	31.8313	36.303	0.0651511	3.82288	0.0461125	0.0461125	1.14048	0.189641
10405741	6379	NA	NA	-1	NA	-6.65243	390.458	445.359	0.0285308	2.82366	0.0083431	0.0083431	1.14061	0.189806
10465005	12813	Banf1	ENSMUST00000170010	23825	barrier to autointegration factor 1	-2.85151	3242.25	3700.4	0.0668711	3.95159	0.0469914	0.0469914	1.1413	0.190678
10519998	18727	Lrrc17	NM_028977	74511	leucine rich repeat containing 17	-7.89241	29.0288	33.1376	0.0241987	2.13108	0.0130176	0.0130176	1.14154	0.190981
10598203	27459	Ccl28	NM_020279	56838	chemokine (C-C motif) ligand 28	-3.23377	35.0976	40.0771	0.0591893	3.41239	0.0400293	0.0400293	1.14188	0.191411
10537742	20480	Clcn1	NM_013491	12723	chloride channel 1	-3.39468	28.8909	33.0112	0.0566582	3.6713	0.0313055	0.0313055	1.14261	0.192333
10379436	3610	Rhbdl3	NM_139228	246104	rhomboid, veinlet-like 3 (Drosophila)	-4.51331	41.9461	47.9316	0.0426382	3.8077	0.0119958	0.0119958	1.14269	0.192434
10546817	21548	D630042P16Rik	BC116438	243612	RIKEN cDNA D630042P16 gene	-3.6976	33.3197	38.08	0.0521036	3.99672	0.0209095	0.0209095	1.14287	0.192661
10474545	13876	Slc12a6	NM_133649	107723	solute carrier family 12, member 6	-14.0316	1662.21	1899.94	0.0137438	2.47509	0.0020183	0.0020183	1.14302	0.192851
10539517	20701	Dysf	ENSMUST00000081904	26903	dysferlin	-3.6678	41.2732	47.1858	0.0526606	3.62674	0.0253989	0.0253989	1.14326	0.193154
10569014	24340	Ifitm2	NM_030694	80876	interferon induced transmembrane protein 2	-3.09802	7351.8	8404.98	0.0623455	3.6109	0.0416473	0.0416473	1.14326	0.193154
10478487	14261	Sys1	ENSMUST00000125086	66460	SYS1 Golgi-localized integral membrane protein homolog (S. cerevisiae)	-4.32991	438.587	501.508	0.0446685	2.4438	0.0340948	0.0340948	1.14346	0.193406
10512655	17929	Rnf38	ENSMUST00000045793	73469	ring finger protein 38	-7.15465	941.482	1077.04	0.0271237	3.09574	0.0050619	0.0050619	1.14398	0.194062
10352439	810	Susd4	NM_144796	96935	sushi domain containing 4	-4.09938	24.7852	28.3646	0.0474747	2.41479	0.0393209	0.0393209	1.14442	0.194617
10375941	3282	Vdac1	NM_011694	22333	voltage-dependent anion channel 1	-4.31632	1310.62	1500.15	0.0451437	2.34049	0.0372657	0.0372657	1.14461	0.194856
10390407	4725	Gpr179	NM_001081220	217143	G protein-coupled receptor 179	-3.99746	61.564	70.4727	0.0487753	3.61898	0.0196517	0.0196517	1.14471	0.194982
10424349	8507	Sqle	NM_009270	20775	squalene epoxidase	-4.5249	2115.21	2421.32	0.0430933	2.37656	0.0326716	0.0326716	1.14472	0.194995
10581311	25633	Acd	NM_001012638	497652	adrenocortical dysplasia	-3.76695	281.374	322.18	0.0518662	2.82032	0.0363955	0.0363955	1.14502	0.195373
10528630	19559	4931409K22Rik	NR_033188	231045	RIKEN cDNA 4931409K22 gene	-2.9726	27.3308	31.3099	0.0659677	3.71817	0.044992	0.044992	1.14559	0.196091
10500547	16623	Hsd3b2	ENSMUST00000107022	15493	hydroxy-delta-5-steroid dehydrogenase, 3 beta- and steroid delta-isomerase 2	-6.60373	18.2136	20.8769	0.029815	3.51645	0.00423888	0.00423888	1.14622	0.196884
10353415	913	Il17f	NM_145856	257630	interleukin 17F	-4.5556	32.3052	37.0336	0.0432586	3.4196	0.0148571	0.0148571	1.14637	0.197073
10481103	14522	Lcn4	NM_010695	16821	lipocalin 4	-4.85729	19.1167	21.9219	0.0406683	3.10456	0.015383	0.015383	1.14674	0.197538
10488382	15253	Cd93	NM_010740	17064	CD93 antigen	-4.63774	4950.29	5677.72	0.0426495	2.90215	0.0203151	0.0203151	1.14695	0.197803
10480324	14457	2810030E01Rik	NM_028317	72668	RIKEN cDNA 2810030E01 gene	-6.58226	25.495	29.244	0.0300692	2.15924	0.0183018	0.0183018	1.14705	0.197928
10564704	23760	Hapln3	NM_178255	67666	hyaluronan and proteoglycan link protein 3	-4.78004	36.896	42.3232	0.0414191	3.45782	0.0125028	0.0125028	1.14709	0.197979
10364009	2025	Bcr	NM_001081412	110279	breakpoint cluster region	-5.588	396.586	455.039	0.0354974	2.74862	0.0142348	0.0142348	1.14739	0.198356
10484728	14886	NA	NA	-1	NA	-3.48144	16.7535	19.2297	0.0571242	3.96208	0.0257109	0.0257109	1.1478	0.198871
10372102	2854	Gm20091	XM_003084838	100504157	cytochrome c oxidase subunit 7C, mitochondrial-like	-3.71195	222.303	255.175	0.0535993	3.93734	0.0212038	0.0212038	1.14787	0.198959
10459918	12267	Rbfa	NM_199197	68731	ribosome binding factor A	-5.57902	835.787	959.426	0.0356759	3.86221	0.00561061	0.00561061	1.14793	0.199035
10595718	27178	Chst2	NM_018763	54371	carbohydrate sulfotransferase 2	-3.47803	31.0912	35.6923	0.0572473	3.0782	0.0385314	0.0385314	1.14799	0.19911
10477134	14136	Defb36	NM_001037247	266620	defensin beta 36	-3.66298	34.927	40.0989	0.0543867	3.9061	0.0224306	0.0224306	1.14808	0.199223
10425945	8682	Fbln1	NM_010180	14114	fibulin 1	-4.07235	40.0811	46.0261	0.0489966	2.83161	0.0297987	0.0297987	1.14833	0.199537
10438103	9934	Ccdc116	ENSMUST00000023452	76872	coiled-coil domain containing 116	-3.35421	46.3154	53.1952	0.0595681	3.74134	0.0315058	0.0315058	1.14854	0.199801
10450272	11263	Cyp21a1	NM_009995	13079	cytochrome P450, family 21, subfamily a, polypeptide 1	-4.46	33.2197	38.1662	0.0449001	2.19408	0.039338	0.039338	1.1489	0.200253
10516906	18405	Snora73b	NR_028513	100306945	small nucleolar RNA, H/ACA box 73b	-4.23291	155.062	178.268	0.0475338	3.84066	0.0145377	0.0145377	1.14966	0.201207
10450224	11258	Egfl8	ENSMUST00000166095	81701	EGF-like domain 8	-3.20278	248.495	285.887	0.0631414	3.48987	0.0398074	0.0398074	1.15047	0.202223
10366004	2237	Atp2b1	NM_026482	67972	ATPase, Ca++ transporting, plasma membrane 1	-4.12622	259.979	299.106	0.0490185	3.93271	0.0150536	0.0150536	1.1505	0.202261
10539577	20703	Spr	NM_011467	20751	sepiapterin reductase	-4.33856	20.7541	23.8918	0.0468173	3.64241	0.0150356	0.0150356	1.15119	0.203126
10366048	2241	NA	NA	-1	NA	-3.29821	17.7185	20.3997	0.0616366	3.92721	0.0308128	0.0308128	1.15132	0.203289
10440621	10242	Grik1	NM_146072	14805	glutamate receptor, ionotropic, kainate 1	-2.77895	15.0354	17.3162	0.0733209	3.99985	0.0498743	0.0498743	1.15169	0.203752
10555725	22574	Olfr552	NM_147102	259106	olfactory receptor 552	-4.22323	18.8467	21.71	0.0483143	3.04339	0.0235917	0.0235917	1.15192	0.204041
10562105	23331	Gapdhs	NM_008085	14447	glyceraldehyde-3-phosphate dehydrogenase, spermatogenic	-4.87196	28.4986	32.8303	0.0419003	2.34462	0.0285874	0.0285874	1.152	0.204141
10432876	9388	Krt76	NM_001033177	77055	keratin 76	-5.91989	21.2116	24.4377	0.034503	3.70595	0.00517195	0.00517195	1.15209	0.204253
10583071	25830	Mmp3	NM_010809	17392	matrix metallopeptidase 3	-3.64949	18.3576	21.152	0.0560122	3.29736	0.0303092	0.0303092	1.15222	0.204416
10497817	16289	Anxa5	NM_009673	11747	annexin A5	-4.90182	7579.23	8733.03	0.0417052	3.88244	0.00866709	0.00866709	1.15223	0.204429
10364696	2111	Atp5d	NM_025313	66043	ATP synthase, H+ transporting, mitochondrial F1 complex, delta subunit	-3.83281	9412.89	10849.4	0.0534624	3.99629	0.0186054	0.0186054	1.15262	0.204917
10552526	22262	Klk5	NM_026806	68668	kallikrein related-peptidase 5	-3.37734	20.2808	23.378	0.0607092	3.9889	0.0279734	0.0279734	1.15271	0.20503
10484775	14907	Olfr1215	NM_146459	258451	olfactory receptor 1215	-2.91924	15.6155	18.0065	0.0704092	3.83231	0.0456	0.0456	1.15312	0.205543
10430431	9170	Gm10866	AK142477	100038696	predicted gene 10866	-3.31057	43.1044	49.7081	0.0621184	2.93825	0.0467695	0.0467695	1.1532	0.205643
10555225	22533	Klhl35	NM_028145	72184	kelch-like 35 (Drosophila)	-4.80018	107.271	123.749	0.0429485	2.33851	0.029689	0.029689	1.15361	0.206156
10545569	21410	Reg3g	NM_011260	19695	regenerating islet-derived 3 gamma	-5.09142	18.1184	20.9035	0.0405164	2.77782	0.017613	0.017613	1.15371	0.206281
10546884	21554	Lhfpl4	NM_177763	269788	lipoma HMGIC fusion partner-like protein 4	-3.82492	71.7446	82.776	0.0539467	2.86754	0.03406	0.03406	1.15376	0.206343
10465226	12832	Scyl1	ENSMUST00000025890	78891	SCY1-like 1 (S. cerevisiae)	-3.42685	958.993	1107.48	0.0606057	2.88248	0.0442488	0.0442488	1.15484	0.207693
10345172	100	NA	NA	-1	NA	-6.1054	21.5033	24.8352	0.0340403	3.97737	0.00371	0.00371	1.15495	0.20783
10545217	21363	NA	NA	-1	NA	-4.84806	13.2695	15.3294	0.0429421	2.65277	0.0221215	0.0221215	1.15523	0.20818
10430436	9172	Gm10865	NR_045746	100038602	predicted gene 10865	-7.98782	47.5866	54.9837	0.0260955	3.03532	0.00392402	0.00392402	1.15544	0.208442
10469849	13323	Zmynd19	NM_026021	67187	zinc finger, MYND domain containing 19	-5.929	244.911	283.001	0.035175	3.85941	0.0045377	0.0045377	1.15553	0.208555
10419719	8073	Olfr1508	NM_020513	57270	olfactory receptor 1508	-3.91396	16.5065	19.0755	0.0533197	3.99999	0.0173359	0.0173359	1.15564	0.208692
10478678	14281	Cd40	NR_027852	21939	CD40 antigen	-3.2517	62.6708	72.4256	0.0641842	3.53591	0.0374584	0.0374584	1.15565	0.208705
10547758	21639	Emg1	NM_013536	14791	EMG1 nucleolar protein homolog (S. cerevisiae)	-6.92305	544.377	629.609	0.0303117	2.50483	0.0107953	0.0107953	1.15657	0.209853
10487629	15187	Idh3b	NM_130884	170718	isocitrate dehydrogenase 3 (NAD+) beta	-4.52375	1586.54	1834.95	0.0463892	3.89256	0.0113173	0.0113173	1.15657	0.209853
10394344	5079	Gm6682	NR_033599	626534	tubulin, alpha 1C pseudogene	-6.77985	3608.01	4177.52	0.0311871	3.57715	0.00366412	0.00366412	1.15785	0.211448
10360648	1660	Psen2	NM_011183	19165	presenilin 2	-3.20125	1788.62	2071.42	0.0661536	3.3899	0.0415271	0.0415271	1.15811	0.211772
10428192	8931	Pabpc1	NM_008774	18458	poly(A) binding protein, cytoplasmic 1	-13.6348	9990.88	11580.6	0.0156238	3.67385	0.000279808	0.000279808	1.15912	0.21303
10548948	21787	Igbp1b	NM_015777	50540	immunoglobulin (CD79A) binding protein 1b	-3.20342	19.5637	22.6843	0.0666522	3.46053	0.0402629	0.0402629	1.15951	0.213515
10454229	11680	NA	NA	-1	NA	-5.64248	104.47	121.253	0.0380919	3.63727	0.00642888	0.00642888	1.16065	0.214933
10475990	13996	Slc20a1	NM_015747	20515	solute carrier family 20, member 1	-4.01695	1675.18	1944.64	0.0535693	2.91485	0.0292266	0.0292266	1.16085	0.215182
10527455	19443	Cpsf4	NM_178576	54188	cleavage and polyadenylation specific factor 4	-4.66973	393.83	457.245	0.0461252	2.39886	0.0299149	0.0299149	1.16102	0.215393
10429957	9124	Fbxl6	NM_013909	30840	F-box and leucine-rich repeat protein 6	-3.19131	629.431	730.822	0.0675185	3.44265	0.0409789	0.0409789	1.16108	0.215467
10373179	2958	Gli1	NM_010296	14632	GLI-Kruppel family member GLI1	-4.09735	47.8678	55.58	0.0525976	3.5633	0.0187873	0.0187873	1.16111	0.215505
10540275	20790	Gxylt2	NM_198612	232313	glucoside xylosyltransferase 2	-3.42205	31.9087	37.0507	0.06299	3.43924	0.0338504	0.0338504	1.16115	0.215554
10433721	9483	Nde1	NM_023317	67203	nuclear distribution gene E homolog 1 (A nidulans)	-11.3555	580.225	673.848	0.0190051	2.96585	0.00154436	0.00154436	1.16136	0.215815
10552938	22314	Ntf5	NM_198190	78405	neurotrophin 5	-3.17848	32.1661	37.3623	0.0679703	3.63005	0.0384735	0.0384735	1.16154	0.216039
10442104	10395	Fpr-rs4	NM_008041	14291	formyl peptide receptor, related sequence 4	-3.23042	16.6083	19.292	0.0668943	3.07908	0.0464603	0.0464603	1.16159	0.216101
10464529	12771	Tcirg1	ENSMUST00000001801	27060	T cell, immune regulator 1, ATPase, H+ transporting, lysosomal V0 protein A3	-4.88486	651.032	756.283	0.0442588	3.98613	0.00820427	0.00820427	1.16167	0.2162
10443087	10520	Syngap1	XM_003086051	240057	synaptic Ras GTPase activating protein 1 homolog (rat)	-3.91894	1743.71	2026.02	0.0552427	3.7655	0.0193701	0.0193701	1.16191	0.216498
10344895	63	NA	NA	-1	NA	-5.69221	131.499	152.823	0.0380882	3.92417	0.0049847	0.0049847	1.16216	0.216809
10580807	25581	Kifc3	NM_010631	16582	kinesin family member C3	-5.91631	116.215	135.203	0.0369032	2.44492	0.0167359	0.0167359	1.16339	0.218335
10408741	6790	Txndc5	NM_145367	105245	thioredoxin domain containing 5	-3.81761	306.966	357.173	0.057246	3.48346	0.024227	0.024227	1.16356	0.218546
10515007	18190	Gpx7	NM_024198	67305	glutathione peroxidase 7	-2.96014	37.5861	43.7737	0.0742757	3.88834	0.0430447	0.0430447	1.16463	0.219872
10419872	8093	Ppp1r3e	NM_001167908	105651	protein phosphatase 1, regulatory (inhibitor) subunit 3E	-6.14518	151.889	176.934	0.0358327	3.13029	0.0076496	0.0076496	1.16489	0.220194
10559324	22977	NA	NA	-1	NA	-3.18905	21.7967	25.4025	0.0692547	3.96271	0.033688	0.033688	1.16543	0.220862
10379511	3617	Ccl2	NM_011333	20296	chemokine (C-C motif) ligand 2	-6.39814	9020.69	10513.1	0.0345213	2.41314	0.0144541	0.0144541	1.16544	0.220875
10509985	17625	Fam131c	BC147049	277743	family with sequence similarity 131, member C	-4.86391	27.0214	31.5166	0.0456442	3.6485	0.01039	0.01039	1.16636	0.222013
10504613	17074	NA	NA	-1	NA	-3.25721	23.9672	27.9734	0.0684613	3.80967	0.0334549	0.0334549	1.16715	0.22299
10441400	10327	Arid1b	NM_001085355	239985	AT rich interactive domain 1B (SWI-like)	-2.91226	906.67	1058.69	0.0767877	3.91983	0.0446656	0.0446656	1.16766	0.22362
10555771	22593	Olfr592	NM_207556	404317	olfactory receptor 592	-3.09922	15.556	18.1669	0.072224	3.88009	0.0377648	0.0377648	1.16784	0.223843
10606389	28535	NA	NA	-1	NA	-3.0021	27.2266	31.7977	0.0745825	3.99633	0.0399062	0.0399062	1.16789	0.223904
10576569	25121	BC021891	NM_145608	234878	cDNA sequence BC021891	-4.29804	36.9875	43.2021	0.0521318	2.22439	0.0413359	0.0413359	1.16802	0.224065
10559385	22987	Mrgprf	NM_145379	211577	MAS-related GPR, member F	-4.61972	27.9508	32.6544	0.048571	3.86642	0.0107107	0.0107107	1.16828	0.224386
10495255	16021	NA	NA	-1	NA	-3.64616	23.0274	26.917	0.0617554	3.99466	0.0218959	0.0218959	1.16892	0.225176
10469335	13273	Stam	NM_011484	20844	signal transducing adaptor molecule (SH3 domain and ITAM motif) 1	-3.92613	338.023	395.184	0.0574104	3.97744	0.0173461	0.0173461	1.1691	0.225398
10570008	24443	B930078G14Rik	AK081065	791373	RIKEN cDNA B930078G14 gene	-2.97574	178.243	208.389	0.0757573	3.93355	0.0417835	0.0417835	1.16913	0.225435
10478109	14224	Adig	NM_145635	246747	adipogenin	-2.80076	24.9037	29.1158	0.0804941	3.95469	0.0494103	0.0494103	1.16914	0.225448
10537797	20488	NA	NA	-1	NA	-5.05564	21.1631	24.7568	0.0447563	3.48709	0.0102849	0.0102849	1.16981	0.226274
10607111	28628	NA	NA	-1	NA	-4.20695	73.2103	85.6465	0.0538032	3.95735	0.0139305	0.0139305	1.16987	0.226348
10569494	24396	Tnfrsf22	NM_023680	79202	tumor necrosis factor receptor superfamily, member 22	-4.10018	38.5466	45.0984	0.0552351	2.87213	0.0285186	0.0285186	1.16997	0.226472
10596718	27285	Slc38a3	NM_023805	76257	solute carrier family 38, member 3	-3.54231	24.1947	28.3111	0.0639913	3.44782	0.0305938	0.0305938	1.17014	0.226681
10555235	22535	Arrb1	NM_177231	109689	arrestin, beta 1	-3.66913	2875.71	3365.47	0.0618366	3.08247	0.0334654	0.0334654	1.17031	0.226891
10578262	25303	Mir383	NR_029884	723860	microRNA 383	-3.17863	298.158	348.951	0.0713976	3.2828	0.0442619	0.0442619	1.17035	0.22694
10372060	2846	Cradd	NM_009950	12905	CASP2 and RIPK1 domain containing adaptor with death domain	-4.20866	207.66	243.383	0.0544127	3.8382	0.0148335	0.0148335	1.17203	0.229009
10590135	26579	NA	NA	-1	NA	-3.74193	16.7943	19.6848	0.0612276	3.74522	0.022594	0.022594	1.17211	0.229108
10507500	17397	Slc6a9	ENSMUST00000063857	14664	solute carrier family 6 (neurotransmitter transporter, glycine), member 9	-7.65029	4306.55	5048.12	0.0299614	3.50932	0.00261802	0.00261802	1.1722	0.229219
10409486	6876	Pdlim7	ENSMUST00000155098	67399	PDZ and LIM domain 7	-2.96066	431.154	505.472	0.0774923	3.95478	0.0421212	0.0421212	1.17237	0.229428
10590620	26627	Ccr9	ENSMUST00000163559	12769	chemokine (C-C motif) receptor 9	-5.15575	18.9109	22.1724	0.0445225	3.64954	0.00858372	0.00858372	1.17247	0.229551
10423836	8461	Cthrc1	NM_026778	68588	collagen triple helix repeat containing 1	-3.01654	40.837	47.8918	0.0762137	3.36959	0.0490217	0.0490217	1.17275	0.229896
10449712	11207	Cbs	NM_144855	12411	cystathionine beta-synthase	-3.80252	73.0664	85.7606	0.0607769	2.35685	0.0481546	0.0481546	1.17373	0.231101
10592266	26820	Slc37a2	NM_001145960	56857	solute carrier family 37 (glycerol-3-phosphate transporter), member 2	-4.70871	28.5838	33.5698	0.0492639	3.15217	0.0162132	0.0162132	1.17444	0.231973
10510876	17730	Megf6	NM_001162977	230971	multiple EGF-like-domains 6	-3.06786	126.507	148.592	0.0756671	3.94753	0.0380301	0.0380301	1.17457	0.232133
10483410	14707	Abcb11	NM_021022	27413	ATP-binding cassette, sub-family B (MDR/TAP), member 11	-3.49464	16.1104	18.929	0.0665611	2.71632	0.0462589	0.0462589	1.17496	0.232612
10527323	19433	Bhlha15	NM_010800	17341	basic helix-loop-helix family, member a15	-4.72162	33.2638	39.0992	0.0493867	3.99999	0.00916068	0.00916068	1.17543	0.233189
10605786	28459	Gm7061	XM_003689459	631331	predicted gene 7061	-3.20957	82.8007	97.3418	0.072725	3.45474	0.0401468	0.0401468	1.17562	0.233422
10492625	15735	NA	NA	-1	NA	-8.35296	30.7245	36.1232	0.0279583	2.0989	0.0121245	0.0121245	1.17571	0.233532
10405287	6336	Higd2a	NM_025933	67044	HIG1 domain family, member 2A	-7.72449	1638.57	1926.8	0.0302637	2.56409	0.00768129	0.00768129	1.1759	0.233765
10450508	11287	Lta	NM_010735	16992	lymphotoxin A	-2.81331	26.9905	31.7457	0.0832147	3.90217	0.0495419	0.0495419	1.17618	0.234109
10510861	17727	Megf6	NM_001162977	230971	multiple EGF-like-domains 6	-3.50064	47.3902	55.7456	0.0669218	3.51906	0.0306128	0.0306128	1.17631	0.234268
10508468	17499	Tmem234	ENSMUST00000102591	76799	transmembrane protein 234	-2.99425	1153.91	1357.46	0.0782772	3.99464	0.0402379	0.0402379	1.1764	0.234379
10549748	21859	Zfp524	NM_025324	66056	zinc finger protein 524	-3.56629	400.608	471.29	0.0657338	3.99994	0.0234541	0.0234541	1.17644	0.234428
10449435	11177	Tulp1	NM_021478	22157	tubby like protein 1	-3.11769	45.9236	54.031	0.0752328	3.80347	0.0381295	0.0381295	1.17654	0.23455
10506388	17296	Tctex1d1	NM_026100	67344	Tctex1 domain containing 1	-3.18728	21.557	25.3738	0.0737887	3.08455	0.0479309	0.0479309	1.17706	0.235188
10541496	20898	Mfap5	NM_015776	50530	microfibrillar associated protein 5	-2.79039	31.1449	36.6747	0.0845013	3.96975	0.0497174	0.0497174	1.17755	0.235788
10533428	20064	Ccdc63	NM_183307	330188	coiled-coil domain containing 63	-3.48794	42.7999	50.4613	0.0681122	3.18198	0.0363037	0.0363037	1.17901	0.237576
10552140	22199	Cebpa	NM_007678	12606	CCAAT/enhancer binding protein (C/EBP), alpha	-4.72755	51.8468	61.1314	0.0502712	2.61307	0.0242958	0.0242958	1.17908	0.237662
10570741	24533	Defb1	NM_007843	13214	defensin beta 1	-6.10429	17.0581	20.1201	0.0390186	3.13436	0.0077712	0.0077712	1.1795	0.238175
10460136	12296	NA	NA	-1	NA	-4.90408	19.3847	22.8689	0.0486262	2.32086	0.028799	0.028799	1.17974	0.238469
10580593	25561	Ces1a	NM_001013764	244595	carboxylesterase 1A	-3.76778	29.6699	35.0073	0.063341	3.99738	0.0196654	0.0196654	1.17989	0.238652
10440977	10290	Atp5o	NM_138597	28080	ATP synthase, H+ transporting, mitochondrial F1 complex, O subunit	-3.48085	918.943	1084.39	0.0686127	3.97323	0.0256083	0.0256083	1.18004	0.238836
10434418	9545	Vwa5b2	NM_182636	328643	von Willebrand factor A domain containing 5B2	-4.91466	26.5727	31.3618	0.0486438	3.09815	0.0149559	0.0149559	1.18023	0.239068
10372600	2903	Cct2	NM_007636	12461	chaperonin containing Tcp1, subunit 2 (beta)	-4.04913	1973.15	2329.27	0.0591184	2.20798	0.0472599	0.0472599	1.18048	0.239374
10473551	13726	Olfr153	NM_206823	110511	olfactory receptor 153	-3.87521	13.715	16.1906	0.0617771	3.42338	0.0239401	0.0239401	1.1805	0.239398
10382653	3949	NA	NA	-1	NA	-5.67771	33.1641	39.1524	0.0421784	2.70624	0.0142268	0.0142268	1.18056	0.239471
10526943	19399	Gpr146	NM_001038703	80290	G protein-coupled receptor 146	-3.02004	161.879	191.221	0.0795761	3.53239	0.045984	0.045984	1.18126	0.240327
10593856	26989	C230081A13Rik	NM_172924	244895	RIKEN cDNA C230081A13 gene	-14.6355	224.875	265.65	0.016426	2.31607	0.00247166	0.00247166	1.18132	0.2404
10395961	5264	Lrfn5	NM_178714	238205	leucine rich repeat and fibronectin type III domain containing 5	-3.03587	28.962	34.2139	0.0791942	3.97936	0.0388186	0.0388186	1.18134	0.240424
10479154	14332	Tubb1	NM_001080971	545486	tubulin, beta 1 class VI	-3.52763	63.771	75.3456	0.0682109	3.1488	0.0358287	0.0358287	1.1815	0.24062
10534551	20151	Lrwd1	NM_027891	71735	leucine-rich repeats and WD repeat domain containing 1	-3.66471	386.007	456.102	0.0656888	2.45547	0.0487374	0.0487374	1.18159	0.24073
10428441	8963	NA	NA	-1	NA	-3.58756	418.957	495.248	0.0672733	3.22447	0.0329626	0.0329626	1.1821	0.241352
10397786	5444	Kif4-ps	NR_033653	74947	kinesin family member 4, pseudogene	-3.92437	23.6794	27.9956	0.0615553	3.98539	0.0173054	0.0173054	1.18227	0.24156
10586227	26246	Dennd4a	NM_001162917	102442	DENN/MADD domain containing 4A	-3.25788	1294.68	1530.88	0.0742075	3.2953	0.0412566	0.0412566	1.18243	0.241755
10376690	3372	Llgl1	NM_008502	16897	lethal giant larvae homolog 1 (Drosophila)	-6.94871	101.868	120.514	0.0348977	3.98611	0.00228251	0.00228251	1.18304	0.242499
10547386	21598	Adipor2	NM_197985	68465	adiponectin receptor 2	-8.26129	1073.64	1270.21	0.0293619	3.38806	0.00232819	0.00232819	1.1831	0.242572
10516637	18381	Fam167b	NM_182783	230766	family with sequence similarity 167, member B	-5.21043	29.3265	34.7118	0.0466797	3.55479	0.00889055	0.00889055	1.18363	0.243218
10448912	11127	Ube2i	NM_011665	22196	ubiquitin-conjugating enzyme E2I	-4.2125	767.375	908.676	0.0578836	3.7829	0.0152453	0.0152453	1.18414	0.24384
10604837	28328	Sox3	NM_009237	20675	SRY-box containing gene 3	-4.68375	150.569	178.331	0.0521231	2.30619	0.0322122	0.0322122	1.18438	0.244132
10534395	20135	Cldn4	NM_009903	12740	claudin 4	-4.24411	67.0328	79.3993	0.0575525	2.42211	0.0362444	0.0362444	1.18448	0.244254
10597076	27317	Fbxw18	NM_001033794	546161	F-box and WD-40 domain protein 18	-3.16817	19.0305	22.5457	0.0771857	3.92455	0.0348297	0.0348297	1.18471	0.244534
10427657	8855	Spef2	HQ856050	320277	sperm flagellar 2	-3.01787	58.3416	69.1185	0.0810326	3.60056	0.0449513	0.0449513	1.18472	0.244546
10499941	16541	Kprp	NM_028629	433619	keratinocyte expressed, proline-rich	-3.86189	22.3931	26.5463	0.0635587	3.8827	0.0191563	0.0191563	1.18547	0.245459
10365769	2215	Hal	NM_010401	15109	histidine ammonia lyase	-3.7676	24.3492	28.9041	0.0656655	2.72662	0.0385301	0.0385301	1.18707	0.247405
10454061	11661	NA	NA	-1	NA	-3.66781	53.8669	63.9443	0.0674561	2.51084	0.0469397	0.0469397	1.18708	0.247417
10561679	23291	Psmd8	NM_026545	57296	proteasome (prosome, macropain) 26S subunit, non-ATPase, 8	-8.22071	1036.41	1230.6	0.0301384	2.92141	0.00415407	0.00415407	1.18736	0.247757
10390909	4775	Krtap9-3	NM_029351	75586	keratin associated protein 9-3	-9.32026	142.044	168.662	0.0265869	3.97808	0.000757098	0.000757098	1.18739	0.247794
10504632	17080	E230008N13Rik	NM_198660	381522	RIKEN cDNA E230008N13 gene	-6.44787	15.5592	18.4754	0.0384368	3.98938	0.00300495	0.00300495	1.18742	0.24783
10518557	18582	Cort	NM_007745	12854	cortistatin	-4.38801	85.1204	101.08	0.0565003	2.53444	0.0308228	0.0308228	1.1875	0.247928
10356088	1164	Col4a4	NM_007735	12829	collagen, type IV, alpha 4	-3.34279	48.205	57.2473	0.0741965	3.92828	0.029561	0.029561	1.18758	0.248025
10356084	1163	Irs1	NM_010570	16367	insulin receptor substrate 1	-3.07964	31.1206	36.9961	0.0810158	3.76131	0.0401018	0.0401018	1.18879	0.249494
10421877	8284	Diap3	NM_019670	56419	diaphanous homolog 3 (Drosophila)	-6.27262	287.247	341.527	0.0398092	2.34498	0.0163306	0.0163306	1.18897	0.249712
10469322	13272	Vim	ENSMUST00000028062	22352	vimentin	-10.4202	14066.7	16728.8	0.0239967	2.97289	0.00196259	0.00196259	1.18925	0.250052
10460114	12291	NA	NA	-1	NA	-4.42701	129.186	153.677	0.056572	3.84716	0.0124941	0.0124941	1.18957	0.25044
10407337	6589	Hcn1	NM_010408	15165	hyperpolarization-activated, cyclic nucleotide-gated K+ 1	-3.61297	21.3736	25.4278	0.0693548	2.60215	0.0458458	0.0458458	1.18968	0.250574
10523204	19038	NA	NA	-1	NA	-2.96115	31.6405	37.6521	0.08475	3.55556	0.0480993	0.0480993	1.19	0.250962
10422234	8326	NA	NA	-1	NA	-4.12262	127.879	152.202	0.0609347	3.99968	0.0145837	0.0145837	1.19021	0.251216
10385391	4227	Cyfip2	NM_133769	76884	cytoplasmic FMR1 interacting protein 2	-3.94964	1949.8	2321.1	0.0636727	3.18071	0.025991	0.025991	1.19043	0.251483
10427436	8835	C7	NM_001243837	109828	complement component 7	-3.34196	16.4819	19.6205	0.0752496	3.04825	0.0432883	0.0432883	1.19043	0.251483
10425801	8668	Bik	NM_007546	12124	BCL2-interacting killer	-2.84595	48.7521	58.0604	0.0885779	3.99783	0.0466156	0.0466156	1.19093	0.252089
10366403	2277	NA	NA	-1	NA	-3.34522	128.115	152.609	0.0754523	3.84852	0.0304272	0.0304272	1.19119	0.252404
10458555	12119	Spry4	NM_011898	24066	sprouty homolog 4 (Drosophila)	-5.1011	103.043	122.771	0.0495433	2.35321	0.0256439	0.0256439	1.19146	0.252731
10447560	10971	Gm8363	XR_141305	666919	predicted gene 8363	-3.22644	64.7513	77.1531	0.0783578	3.98932	0.0322072	0.0322072	1.19153	0.252815
10594188	27023	Nr2e3	NM_013708	23958	nuclear receptor subfamily 2, group E, member 3	-2.92797	33.5175	39.944	0.0864295	3.91063	0.0441065	0.0441065	1.19173	0.253057
10598912	27558	Cdk16	ENSMUST00000033380	18555	cyclin-dependent kinase 16	-5.9003	594.96	709.164	0.0429346	2.50785	0.0157723	0.0157723	1.19195	0.253324
10552668	22283	Lrrc4b	NM_198250	272381	leucine rich repeat containing 4B	-3.39103	109.074	130.019	0.0747281	3.65098	0.0316741	0.0316741	1.19202	0.253408
10533261	20051	Rph3a	NM_011286	19894	rabphilin 3A	-5.70286	59.2034	70.5941	0.0445157	3.03005	0.0104063	0.0104063	1.1924	0.253868
10356457	1200	Dnajb3	NM_008299	15504	DnaJ (Hsp40) homolog, subfamily B, member 3	-5.50403	15.1712	18.0915	0.0461432	2.22352	0.0247571	0.0247571	1.19249	0.253977
10510687	17715	Acot7	NM_133348	70025	acyl-CoA thioesterase 7	-3.14473	1517.74	1810.17	0.0808341	3.46986	0.0421887	0.0421887	1.19268	0.254207
10563323	23467	Nucb1	NM_001163662	18220	nucleobindin 1	-10.4853	4214.65	5029.21	0.024312	2.88496	0.00219478	0.00219478	1.19327	0.254921
10538855	20619	NA	NA	-1	NA	-3.11753	1835.38	2190.43	0.0818381	3.83023	0.0377738	0.0377738	1.19345	0.255138
10450605	11296	Tubb5	NM_011655	22154	tubulin, beta 5 class I	-5.5594	9002.1	10744.6	0.0459183	2.57796	0.0169603	0.0169603	1.19357	0.255283
10502537	16823	Sh3glb1	NM_019464	54673	SH3-domain GRB2-like B1 (endophilin)	-3.88576	1456.97	1740.28	0.0659719	2.79054	0.0343627	0.0343627	1.19445	0.256346
10450908	11356	Olfr129	NM_146327	258324	olfactory receptor 129	-6.16412	21.1615	25.279	0.0416122	2.66876	0.0119905	0.0119905	1.19458	0.256503
10416169	7669	Gnrh1	NM_008145	14714	gonadotropin releasing hormone 1	-5.43083	65.8612	78.6763	0.0472305	2.76103	0.0151445	0.0151445	1.19458	0.256503
10585022	26116	Zfp259	NM_011752	22687	zinc finger protein 259	-5.58173	1442.07	1723.32	0.0460505	3.77238	0.00599887	0.00599887	1.19503	0.257047
10364932	2133	Tmprss9	NM_001081688	432478	transmembrane protease, serine 9	-5.71379	57.8002	69.104	0.0451003	2.55383	0.016255	0.016255	1.19557	0.257699
10380566	3729	Phospho1	NM_153104	237928	phosphatase, orphan 1	-4.22242	163.946	196.019	0.0610478	2.57845	0.0325873	0.0325873	1.19563	0.257771
10471978	13520	Epc2	NM_172663	227867	enhancer of polycomb homolog 2 (Drosophila)	-4.26362	426.938	510.486	0.0604753	3.82109	0.0143526	0.0143526	1.19569	0.257843
10512626	17922	Olfr71	NM_019486	56015	olfactory receptor 71	-3.22306	79.7989	95.4252	0.0800487	3.99881	0.0322005	0.0322005	1.19582	0.258
10416689	7728	Olfm4	NM_001030294	380924	olfactomedin 4	-3.77129	24.774	29.6368	0.0685603	3.83926	0.0210912	0.0210912	1.19628	0.258555
10550222	21947	Zfp541	NM_001099277	666528	zinc finger protein 541	-3.0417	27.654	33.0917	0.0851439	3.43282	0.0468161	0.0468161	1.19663	0.258977
10512384	17902	BC049635	NM_177785	277773	cDNA sequence BC049635	-3.22677	24.0838	28.8273	0.0803818	3.38796	0.04068	0.04068	1.19696	0.259375
10370818	2736	Mex3d	NM_198615	237400	mex3 homolog D (C. elegans)	-2.96959	182.884	219.014	0.087585	3.76411	0.0444281	0.0444281	1.19755	0.260086
10459618	12234	NA	NA	-1	NA	-4.45206	29.4495	35.2777	0.0585153	3.94029	0.0116181	0.0116181	1.1979	0.260507
10381809	3876	Itgb3	NM_016780	16416	integrin beta 3	-4.31062	35.0751	42.0189	0.060453	2.72544	0.027862	0.027862	1.19797	0.260592
10559146	22956	Brsk2	NM_029426	75770	BR serine/threonine kinase 2	-4.30527	31.2832	37.4809	0.0605695	2.21809	0.0414104	0.0414104	1.19812	0.260772
10549594	21843	Ttyh1	NM_021324	57776	tweety homolog 1 (Drosophila)	-4.98512	56.8287	68.1188	0.0524427	3.98982	0.00762025	0.00762025	1.19867	0.261435
10506714	17324	Lrp8	NR_033496	16975	low density lipoprotein receptor-related protein 8, apolipoprotein e receptor	-3.98311	304.14	364.568	0.0656397	3.74531	0.0185954	0.0185954	1.19868	0.261447
10532124	19918	Gfi1	NM_010278	14581	growth factor independent 1	-4.3146	527.155	632.062	0.0606866	3.50617	0.0165921	0.0165921	1.19901	0.261844
10530633	19757	Sgcb	NM_011890	24051	sarcoglycan, beta (dystrophin-associated glycoprotein)	-3.42082	599.106	719.188	0.0770456	3.99353	0.0268283	0.0268283	1.20044	0.263563
10356800	1233	Hdlbp	NM_133808	110611	high density lipoprotein (HDL) binding protein	-3.41246	1545.78	1856.65	0.0774722	3.99978	0.0269686	0.0269686	1.20111	0.264368
10392152	4901	Scn4a	NM_133199	110880	sodium channel, voltage-gated, type IV, alpha	-3.62929	34.171	41.0448	0.0728586	3.53601	0.0273607	0.0273607	1.20116	0.264428
10516419	18357	Tfap2e	NM_198960	332937	transcription factor AP-2, epsilon	-3.93701	58.5041	70.2996	0.067305	3.03476	0.0285859	0.0285859	1.20162	0.264981
10553301	22343	Ldha	NM_001136069	16828	lactate dehydrogenase A	-5.2403	10414.6	12515.5	0.0505891	3.54619	0.0087849	0.0087849	1.20172	0.265101
10360858	1686	C130074G19Rik	NM_178692	226777	RIKEN cDNA C130074G19 gene	-3.90359	57.716	69.4069	0.06817	3.94657	0.0179415	0.0179415	1.20256	0.266109
10504986	17133	NA	NA	-1	NA	-2.86863	37.9383	45.6336	0.0928815	3.85826	0.0475218	0.0475218	1.20284	0.266445
10415030	7544	Oxa1l	NM_026936	69089	oxidase assembly 1-like	-5.15672	1063.95	1280.31	0.0517905	3.90406	0.00716834	0.00716834	1.20336	0.267068
10400030	5725	Bzw2	NM_025840	66912	basic leucine zipper and W2 domains 2	-2.93539	632.134	760.715	0.0910016	3.98782	0.0427445	0.0427445	1.20341	0.267128
10391373	4828	Ccr10	NM_007721	12777	chemokine (C-C motif) receptor 10	-3.31998	37.4991	45.1318	0.0805087	3.88441	0.0307001	0.0307001	1.20354	0.267284
10602590	28027	NA	NA	-1	NA	-4.1525	781.099	940.122	0.0643816	3.28711	0.0212071	0.0212071	1.20359	0.267344
10429491	9077	Arc	NM_018790	11838	activity regulated cytoskeletal-associated protein	-5.42904	48.0292	57.8117	0.0492628	3.98454	0.00564588	0.00564588	1.20368	0.267452
10345370	119	Ptpn18	NM_011206	19253	protein tyrosine phosphatase, non-receptor type 18	-5.03597	44.2853	53.3274	0.053227	3.89254	0.00784449	0.00784449	1.20418	0.268051
10372226	2874	Myf5	NM_008656	17877	myogenic factor 5	-3.10934	21.1942	25.5259	0.0862871	3.61166	0.0412138	0.0412138	1.20438	0.268291
10370632	2723	Rnf126	NM_144528	70294	ring finger protein 126	-5.15984	1151.58	1387.24	0.0520571	2.67085	0.0186853	0.0186853	1.20464	0.268602
10550810	22027	Vmn1r171	AF324871	81012	vomeronasal 1 receptor 171	-3.59841	13.7312	16.5454	0.0747486	2.52159	0.0486214	0.0486214	1.20495	0.268973
10426261	8711	Shank3	NM_021423	58234	SH3/ankyrin domain gene 3	-3.15839	43.6945	52.6542	0.0852006	3.43316	0.0423106	0.0423106	1.20505	0.269093
10464167	12735	Adrb1	NM_007419	11554	adrenergic receptor, beta 1	-5.32979	53.0223	63.8966	0.0504972	3.05979	0.0122733	0.0122733	1.20509	0.269141
10538617	20588	Lancl2	NM_133737	71835	LanC (bacterial lantibiotic synthetase component C)-like 2	-5.13302	479.615	578.032	0.0524591	2.09829	0.0324722	0.0324722	1.2052	0.269273
10393532	5006	Dnahc17	NM_001167746	69926	dynein, axonemal, heavy chain 17	-3.91818	22.0777	26.6085	0.0687302	3.02517	0.029116	0.029116	1.20522	0.269297
10503992	17000	Tmem215	NM_177175	320500	transmembrane protein 215	-5.85932	21.9564	26.4636	0.0459724	3.63402	0.00568351	0.00568351	1.20528	0.269368
10368575	2523	Gm3258	NM_011509	100041294	predicted gene 3258	-6.90167	765.419	923.036	0.0391409	2.12166	0.0173912	0.0173912	1.20592	0.270134
10578521	25335	Snx25	NM_207213	102141	sorting nexin 25	-7.2559	188.895	227.955	0.0373718	3.8209	0.00228091	0.00228091	1.20678	0.271163
10561128	23246	Cyp2s1	NM_028775	74134	cytochrome P450, family 2, subfamily s, polypeptide 1	-3.21839	28.8475	34.8247	0.0844108	3.11701	0.0460946	0.0460946	1.2072	0.271665
10532620	19977	Myo18b	NM_028901	74376	myosin XVIIIb	-3.16151	1040.89	1256.74	0.0859944	3.45664	0.0418017	0.0418017	1.20737	0.271868
10498992	16431	Tlr2	ENSMUST00000029623	24088	toll-like receptor 2	-3.9221	37.7	45.5194	0.069329	3.97774	0.0174023	0.0174023	1.20741	0.271916
10396143	5288	Gm3086	BC027570	100040999	RuvB-like protein 1 pseudogene	-6.38956	34.0443	41.1142	0.0426046	3.98288	0.00312484	0.00312484	1.20767	0.272226
10382243	3908	Gna13	NM_010303	14674	guanine nucleotide binding protein, alpha 13	-3.17623	2036.3	2459.41	0.0857491	3.49575	0.0406337	0.0406337	1.20778	0.272358
10443814	10577	4833413E03Rik	AK019514	78104	RIKEN cDNA 4833413E03 gene	-3.15182	24.9054	30.0859	0.0864998	3.5237	0.0410501	0.0410501	1.20801	0.272632
10348072	371	C130036L24Rik	AK030799	319336	RIKEN cDNA C130036L24 gene	-4.77099	78.6304	95.0031	0.0571976	3.88105	0.00951575	0.00951575	1.20822	0.272883
10544640	21256	Tra2a	AK005187	101214	transformer 2 alpha homolog (Drosophila)	-3.87122	247.196	298.686	0.0705138	2.5838	0.0396529	0.0396529	1.2083	0.272979
10349997	554	4933406M09Rik	NM_173771	240755	RIKEN cDNA 4933406M09 gene	-3.69705	17.8026	21.5167	0.0739418	3.69497	0.0240093	0.0240093	1.20862	0.273361
10425623	8647	Csdc2	NM_145473	105859	cold shock domain containing C2, RNA binding	-3.82712	24.5308	29.6529	0.0714845	2.97331	0.0319199	0.0319199	1.2088	0.273576
10460831	12374	NA	NA	-1	NA	-4.10065	15.8603	19.172	0.0667176	3.65527	0.0178107	0.0178107	1.20881	0.273588
10529636	19654	Stk32b	NM_022416	64293	serine/threonine kinase 32B	-2.89617	22.9115	27.6986	0.0945178	3.97265	0.0446553	0.0446553	1.20894	0.273743
10560919	23227	Atp1a3	NM_144921	232975	ATPase, Na+/K+ transporting, alpha 3 polypeptide	-3.16075	42.2204	51.0432	0.0866184	3.93609	0.0349325	0.0349325	1.20897	0.273778
10551519	22121	Lrfn1	NM_030562	80749	leucine rich repeat and fibronectin type III domain containing 1	-4.30317	54.7321	66.2289	0.0639235	3.94159	0.0130228	0.0130228	1.21006	0.275079
10558450	22892	Gm10578	NR_045885	100038555	predicted gene 10578	-2.88946	46.6919	56.528	0.0954484	3.92466	0.045616	0.045616	1.21066	0.275794
10423355	8415	2013-03-11	NM_177597	211147	membrane-associated ring finger (C3HC4) 11	-3.84153	24.9663	30.2318	0.0718689	3.54871	0.022995	0.022995	1.21091	0.276092
10402020	5942	Eml5	NM_001081191	319670	echinoderm microtubule associated protein like 5	-3.19729	28.8842	35.0007	0.086667	3.74453	0.0362127	0.0362127	1.21176	0.277104
10360662	1661	Gm5069	NR_003623	277333	glyceraldehyde-3-phosphate dehydrogenase pseudogene	-3.11418	132.995	161.178	0.0890392	3.98548	0.0359036	0.0359036	1.21191	0.277283
10489891	15425	B4galt5	NM_019835	56336	UDP-Gal:betaGlcNAc beta 1,4-galactosyltransferase, polypeptide 5	-2.90676	524.618	635.961	0.0955259	3.60598	0.0496991	0.0496991	1.21224	0.277675
10408947	6817	Gm10113	AK028988	791386	predicted gene 10113	-37.2152	19.0351	23.0772	0.00746493	2.14922	0.000465044	0.000465044	1.21235	0.277806
10589602	26528	Myl3	NM_010859	17897	myosin, light polypeptide 3	-16.0761	46.2939	56.1283	0.0172869	2.40086	0.00167746	0.00167746	1.21243	0.277901
10470736	13396	Gm13547	ENSMUST00000113808	433416	predicted gene 13547	-4.17436	29.847	36.1878	0.0665766	3.91059	0.0146557	0.0146557	1.21244	0.277913
10476791	14083	LOC100503181	ENSMUST00000099283	100503181	uncharacterized LOC100503181	-3.71089	34.7137	42.0984	0.074985	3.03703	0.0333193	0.0333193	1.21273	0.278258
10524227	19144	Fbrsl1	NM_001142642	381668	fibrosin-like 1	-4.42427	196.702	238.55	0.062899	3.70134	0.0136421	0.0136421	1.21275	0.278282
10603431	28128	Suv39h1	NM_011514	20937	suppressor of variegation 3-9 homolog 1 (Drosophila)	-5.1641	465.941	565.155	0.0539296	3.68782	0.00830581	0.00830581	1.21293	0.278496
10534596	20156	Cux1	NM_009986	13047	cut-like homeobox 1	-5.93563	866.296	1050.88	0.0469475	3.82805	0.00463619	0.00463619	1.21307	0.278663
10533989	20101	Gm4868	XM_144574	231736	predicted gene 4868	-3.95799	22.4601	27.2489	0.070448	3.90882	0.0174692	0.0174692	1.21321	0.278829
10567879	24203	Atp2a1	NM_007504	11937	ATPase, Ca++ transporting, cardiac muscle, fast twitch 1	-4.48647	71.047	86.1947	0.0621482	3.00781	0.020543	0.020543	1.21321	0.278829
10465282	12838	Pola2	ENSMUST00000025752	18969	polymerase (DNA directed), alpha 2	-6.02621	459.349	557.554	0.0463841	3.63391	0.0051731	0.0051731	1.21379	0.279519
10571036	24561	Ppapdc1b	NM_028000	71910	phosphatidic acid phosphatase type 2 domain containing 1B	-3.93443	3012.16	3657.86	0.0712181	3.93518	0.0175832	0.0175832	1.21437	0.280208
10374455	3111	Spred2	NM_033523	114716	sprouty-related, EVH1 domain containing 2	-3.44317	665.777	808.612	0.0814393	3.14469	0.0382545	0.0382545	1.21454	0.28041
10506583	17312	Ttc22	NM_177667	230576	tetratricopeptide repeat domain 22	-3.58839	23.5505	28.6108	0.0782544	3.17571	0.0337766	0.0337766	1.21487	0.280802
10468746	13184	Hspa12a	NM_175199	73442	heat shock protein 12A	-3.13898	35.9471	43.6832	0.0895845	3.71009	0.03868	0.03868	1.21521	0.281206
10376685	3371	Alkbh5	NM_172943	268420	alkB, alkylation repair homolog 5 (E. coli)	-5.91876	1397.26	1698.92	0.0476467	3.96181	0.0042064	0.0042064	1.21589	0.282013
10550332	21958	Slc1a5	NM_009201	20514	solute carrier family 1 (neutral amino acid transporter), member 5	-5.12462	595.379	723.955	0.0550462	2.84573	0.0163502	0.0163502	1.21596	0.282096
10523766	19101	Lrrc8c	NM_133897	100604	leucine rich repeat containing 8 family, member C	-3.94963	937.708	1141.21	0.0717412	3.42062	0.0226863	0.0226863	1.21702	0.283353
10442454	10460	Pgp	NM_025954	67078	phosphoglycolate phosphatase	-4.47057	626.806	763.092	0.0634906	3.90149	0.011716	0.011716	1.21743	0.283839
10527133	19418	Wipi2	NM_178398	74781	WD repeat domain, phosphoinositide interacting 2	-4.05456	300.03	365.272	0.0700119	2.88817	0.0290341	0.0290341	1.21745	0.283863
10446715	10886	Fam179a	NM_177087	320159	family with sequence similarity 179, member A	-2.90094	27.4917	33.4805	0.0980105	3.69418	0.0485273	0.0485273	1.21784	0.284325
10605674	28450	Pola1	NM_008892	18968	polymerase (DNA directed), alpha 1	-4.27781	184.952	225.316	0.0665751	2.77932	0.027317	0.027317	1.21824	0.284798
10571522	24619	Triml2	NM_001160412	622117	tripartite motif family-like 2	-5.4893	22.8933	27.897	0.0519528	3.05114	0.0113766	0.0113766	1.21857	0.285189
10444407	10626	Ager	NM_007425	11596	advanced glycosylation end product-specific receptor	-4.93534	78.6042	95.7984	0.0578267	2.17319	0.0326368	0.0326368	1.21874	0.28539
10553501	22361	Slc17a6	NM_080853	140919	solute carrier family 17 (sodium-dependent inorganic phosphate cotransporter), member 6	-3.3157	20.8359	25.4025	0.0862264	2.89755	0.0475501	0.0475501	1.21917	0.285899
10354788	1048	NA	NA	-1	NA	-3.28751	22.0929	26.9381	0.0870155	3.83561	0.032223	0.032223	1.21931	0.286065
10432918	9392	Krt8	NM_031170	16691	keratin 8	-4.54212	61.5046	74.995	0.062988	2.60723	0.0268566	0.0268566	1.21934	0.2861
10386705	4384	Rnf112	NM_009548	22671	ring finger protein 112	-2.90294	32.0537	39.0946	0.0986861	3.96725	0.0444276	0.0444276	1.21966	0.286479
10523547	19080	Agpat9	NM_172715	231510	1-acylglycerol-3-phosphate O-acyltransferase 9	-3.48528	20.5113	25.017	0.0822003	3.24747	0.0352247	0.0352247	1.21967	0.286491
10440727	10269	Krtap8-1	NM_010675	16703	keratin associated protein 8-1	-3.57006	22.0425	26.8899	0.0803277	3.97337	0.0236373	0.0236373	1.21991	0.286775
10547767	21641	Mir200c	NR_029792	723944	microRNA 200c	-3.11463	27.1544	33.1277	0.092098	3.19341	0.0484458	0.0484458	1.21997	0.286846
10394971	5165	Klf11	NM_178357	194655	Kruppel-like factor 11	-3.29564	93.3227	113.871	0.0871155	2.91748	0.0477744	0.0477744	1.22019	0.287106
10567919	24205	Atxn2l	NM_183020	233871	ataxin 2-like	-2.88534	1940.27	2367.54	0.0995131	3.84997	0.0468697	0.0468697	1.22021	0.287129
10549386	21819	Klhdc5	BC147633	232539	kelch domain containing 5	-3.3209	139.773	170.562	0.0864864	3.96395	0.0297556	0.0297556	1.22028	0.287212
10369290	2610	Ddit4	NM_029083	74747	DNA-damage-inducible transcript 4	-3.19232	917.537	1119.8	0.0900297	3.00398	0.0495316	0.0495316	1.22044	0.287401
10540659	20820	Ttll3	NM_133923	101100	tubulin tyrosine ligase-like family, member 3	-3.41342	201.915	246.52	0.0843597	3.12461	0.0395141	0.0395141	1.22091	0.287957
10431625	9277	Syt10	NM_018803	54526	synaptotagmin X	-3.08078	19.1542	23.3941	0.0936397	3.92944	0.0377899	0.0377899	1.22136	0.288489
10452138	11476	NA	NA	-1	NA	-5.38562	134.522	164.367	0.0536756	3.37042	0.00923306	0.00923306	1.22186	0.289079
10493894	15875	NA	NA	-1	NA	-5.55434	25.5014	31.1732	0.0521621	3.96659	0.00527077	0.00527077	1.22241	0.289728
10502029	16770	Larp7	NM_138593	28036	La ribonucleoprotein domain family, member 7	-4.29412	362.533	443.217	0.0675115	3.0375	0.0226477	0.0226477	1.22256	0.289905
10501358	16707	Sars	NM_011319	20226	seryl-aminoacyl-tRNA synthetase	-5.7498	1136.23	1390.69	0.0507041	2.08633	0.0262503	0.0262503	1.22394	0.291533
10459927	12269	Kcng2	NM_001190373	240444	potassium voltage-gated channel, subfamily G, member 2	-3.66082	103.611	126.981	0.0801567	2.78051	0.039943	0.039943	1.22556	0.293441
10381311	3817	Wnk4	NM_175638	69847	WNK lysine deficient protein kinase 4	-4.93643	37.4975	45.9896	0.0596611	3.01282	0.0157819	0.0157819	1.22647	0.294512
10348643	420	Olfr12	NM_206896	257890	olfactory receptor 12	-3.34095	17.4491	21.4037	0.0882126	3.99936	0.0288173	0.0288173	1.22664	0.294712
10414093	7365	Glud1	NM_008133	14661	glutamate dehydrogenase 1	-5.30359	2065.56	2534.61	0.0556671	2.79449	0.0156257	0.0156257	1.22709	0.295241
10538582	20583	Vmn1r15	NM_053236	113863	vomeronasal 1 receptor 15	-6.76889	14.0411	17.235	0.0436824	2.09049	0.0188246	0.0188246	1.22746	0.295676
10430433	9171	NA	NA	-1	NA	-5.35279	33.9744	41.7155	0.0553241	2.14682	0.0284034	0.0284034	1.22785	0.296134
10471967	13519	Mbd5	NM_029924	109241	methyl-CpG binding domain protein 5	-3.40042	208.103	255.536	0.0871154	2.86553	0.045488	0.045488	1.22793	0.296228
10578959	25384	NA	NA	-1	NA	-5.28867	28.9215	35.5247	0.0560975	3.72788	0.00745062	0.00745062	1.22832	0.296686
10374464	3112	Spred2	BC040462	114716	sprouty-related, EVH1 domain containing 2	-3.08138	192.056	235.969	0.0964102	3.67119	0.0413532	0.0413532	1.22865	0.297074
10407348	6591	NA	NA	-1	NA	-3.76627	68.9605	84.7298	0.078884	3.98058	0.0198418	0.0198418	1.22867	0.297097
10597268	27331	Tdgf1	NM_011562	21667	teratocarcinoma-derived growth factor 1	-3.27445	28.6832	35.2556	0.0909	3.996	0.0307055	0.0307055	1.22914	0.297649
10366266	2259	Pawr	NM_054056	114774	PRKC, apoptosis, WT1, regulator	-3.61414	34.7137	42.6897	0.0825604	3.25159	0.0318661	0.0318661	1.22977	0.298389
10603807	28176	Mir222	NR_029807	723828	microRNA 222	-5.87809	17.4143	21.418	0.0507902	3.74374	0.005137	0.005137	1.22991	0.298553
10576305	25095	Tcf25	NM_001037878	66855	transcription factor 25 (basic helix-loop-helix)	-19.5704	2395.38	2946.46	0.0152644	3.45166	0.000116617	0.000116617	1.23006	0.298729
10517924	18512	Clcnkb	NM_019701	56365	chloride channel Kb	-5.83509	47.4208	58.352	0.0512867	3.98797	0.00433947	0.00433947	1.23052	0.299268
10439881	10121	5330426P16Rik	NR_028300	68190	RIKEN cDNA 5330426P16 gene	-6.28852	460.976	567.278	0.0476051	3.17353	0.00685613	0.00685613	1.2306	0.299362
10463643	12693	NA	NA	-1	NA	-3.4629	27.112	33.3902	0.0867742	3.94225	0.0263557	0.0263557	1.23156	0.300487
10423346	8414	Zfp622	ENSMUST00000061875	52521	zinc finger protein 622	-3.18608	468.126	576.548	0.0943308	3.95918	0.0338255	0.0338255	1.23161	0.300545
10490119	15448	Gcnt7	NM_001039560	654821	glucosaminyl (N-acetyl) transferase family member 7	-3.35462	55.0722	67.8904	0.0899897	3.94781	0.0290218	0.0290218	1.23275	0.30188
10365098	2146	Tbxa2r	NM_009325	21390	thromboxane A2 receptor	-4.34313	52.9045	65.2557	0.0696993	3.04027	0.0219246	0.0219246	1.23346	0.302711
10455653	11822	NA	NA	-1	NA	-4.935	56.1027	69.205	0.0613586	2.23934	0.0306524	0.0306524	1.23354	0.302804
10499427	16476	Rxfp4	NM_181817	242093	relaxin family peptide receptor 4	-5.08739	48.8246	60.2493	0.0596252	3.99998	0.00704436	0.00704436	1.23399	0.303331
10598240	27472	Shroom4	NM_001040459	208431	shroom family member 4	-2.92711	32.2621	39.8309	0.103873	3.90597	0.0442082	0.0442082	1.2346	0.304044
10597758	27372	Csrnp1	NM_153287	215418	cysteine-serine-rich nuclear protein 1	-3.1323	274.54	339.025	0.0971725	3.66997	0.0394998	0.0394998	1.23488	0.304371
10417829	7879	Dnajc9	NM_134081	108671	DnaJ (Hsp40) homolog, subfamily C, member 9	-3.69235	269.157	332.383	0.082441	3.60799	0.0251227	0.0251227	1.23491	0.304406
10448878	11126	Baiap3	NM_001163270	545192	BAI1-associated protein 3	-5.10565	54.5155	67.3254	0.0596368	3.92069	0.00733764	0.00733764	1.23498	0.304488
10477004	14116	NA	NA	-1	NA	-3.76356	7350.85	9079.04	0.0809414	3.89628	0.0206719	0.0206719	1.2351	0.304628
10476033	14000	Stk35	NM_183262	67333	serine/threonine kinase 35	-6.35623	467.488	577.72	0.0480536	3.85059	0.00356913	0.00356913	1.2358	0.305445
10430519	9180	Csnk1e	NM_013767	27373	casein kinase 1, epsilon	-5.36334	853.919	1055.39	0.0569804	3.269	0.0101438	0.0101438	1.23594	0.305609
10546098	21474	Dnajb8	NM_019964	56691	DnaJ (Hsp40) homolog, subfamily B, member 8	-6.13423	21.9076	27.077	0.0498243	2.17794	0.020733	0.020733	1.23596	0.305632
10376532	3360	Olfr225	NM_001011740	257886	olfactory receptor 225	-4.28751	20.8898	25.8376	0.0715282	3.66819	0.0153746	0.0153746	1.23686	0.306682
10415127	7558	Il25	NM_080729	140806	interleukin 25	-5.41926	34.358	42.4966	0.0565948	3.79424	0.00653037	0.00653037	1.23688	0.306706
10516495	18366	CK137956	NM_001134733	635169	cDNA sequence CK137956	-3.77439	24.8906	30.7966	0.0813821	3.61941	0.0233913	0.0233913	1.23728	0.307172
10393395	4997	Srsf2	NM_011358	20382	serine/arginine-rich splicing factor 2	-4.11014	2248.77	2782.9	0.0748046	2.89903	0.0278455	0.0278455	1.23752	0.307452
10390974	4794	Krt34	NM_027563	16672	keratin 34	-3.48209	106.101	131.34	0.0884134	3.96309	0.0256852	0.0256852	1.23787	0.30786
10549820	21871	Galp	NM_178028	232836	galanin-like peptide	-5.71224	54.4157	67.3645	0.0539132	3.75771	0.00560487	0.00560487	1.23796	0.307965
10534343	20132	Eln	NM_007925	13717	elastin	-3.87251	57.0224	70.7362	0.0802889	2.34804	0.0466348	0.0466348	1.2405	0.310922
10431284	9258	Brd1	NM_001033274	223770	bromodomain containing 1	-2.8559	356.185	441.85	0.108873	3.99029	0.0462519	0.0462519	1.24051	0.310933
10520942	18811	Plb1	NM_001081407	665270	phospholipase B1	-3.01537	119.912	148.848	0.103427	3.9999	0.039343	0.039343	1.24132	0.311875
10556266	22708	Wee1	NM_009516	22390	WEE 1 homolog 1 (S. pombe)	-5.952	482.814	599.334	0.0524014	2.61147	0.0138829	0.0138829	1.24134	0.311898
10348864	437	Thap4	NM_025920	67026	THAP domain containing 4	-3.82324	70.0801	86.9932	0.0815791	3.5059	0.0238436	0.0238436	1.24134	0.311898
10357436	1296	Mcm6	NM_008567	17219	minichromosome maintenance deficient 6 (MIS5 homolog, S. pombe) (S. cerevisiae)	-3.41464	424.07	526.715	0.0915817	3.08889	0.0401779	0.0401779	1.24205	0.312723
10501063	16676	Cd53	NM_007651	12508	CD53 antigen	-4.49359	4623.78	5746.15	0.0697712	2.18082	0.0391963	0.0391963	1.24274	0.313524
10605256	28388	Flna	NM_010227	192176	filamin, alpha	-4.68696	854.685	1062.41	0.0669666	2.8269	0.0209324	0.0209324	1.24304	0.313873
10395847	5250	NA	NA	-1	NA	-3.42463	21.4308	26.6429	0.0917093	3.67496	0.0304608	0.0304608	1.24321	0.31407
10531488	19855	Ccni	NM_017367	12453	cyclin I	-4.19383	1413.21	1757.65	0.0750324	3.09733	0.0232166	0.0232166	1.24373	0.314673
10428613	8984	Gm5215	ENSMUST00000054380	383032	predicted gene 5215	-3.24195	82.53	102.645	0.0970642	3.28015	0.0420726	0.0420726	1.24373	0.314673
10531707	19880	Lin54	NM_001115010	231506	lin-54 homolog (C. elegans)	-3.15167	311.655	387.712	0.0999592	3.37716	0.0435299	0.0435299	1.24404	0.315033
10433055	9405	Mir688	NR_030460	751542	microRNA 688	-3.19034	70.6504	87.8963	0.0987688	3.96134	0.0336633	0.0336633	1.2441	0.315102
10599663	27660	4930502E18Rik	BC115663	75013	RIKEN cDNA 4930502E18 gene	-3.19964	15.9819	19.9028	0.0989284	3.45881	0.0404214	0.0404214	1.24534	0.31654
10425985	8686	Mirlet7b	NR_029727	387245	microRNA let7b	-3.86836	60.8093	75.7291	0.0818319	3.05092	0.0296543	0.0296543	1.24535	0.316551
10409031	6824	Dek	NM_025900	110052	DEK oncogene (DNA binding)	-5.55043	684.579	852.782	0.0571054	3.45051	0.00787947	0.00787947	1.2457	0.316957
10444298	10618	H2-Eb1	NM_010382	14969	histocompatibility 2, class II antigen E beta	-3.69853	45.4203	56.5841	0.0857253	3.99962	0.0208658	0.0208658	1.24579	0.317061
10491977	15666	2810046L04Rik	ENSMUST00000058577	212127	RIKEN cDNA 2810046L04 gene	-5.56136	888.748	1107.48	0.0570786	3.98689	0.00516864	0.00516864	1.24611	0.317431
10365290	2172	Chst11	NM_021439	58250	carbohydrate sulfotransferase 11	-7.2598	660.69	823.651	0.0438112	3.98279	0.00194369	0.00194369	1.24665	0.318056
10513190	17995	D630039A03Rik	BC095953	242484	RIKEN cDNA D630039A03 gene	-2.98388	28.4531	35.4861	0.106797	3.84988	0.0425967	0.0425967	1.24718	0.31867
10578025	25272	NA	NA	-1	NA	-5.23511	909.91	1135.85	0.0611211	2.06833	0.0322122	0.0322122	1.24831	0.319976
10364155	2043	2610028H24Rik	NM_029816	76964	RIKEN cDNA 2610028H24 gene	-3.13377	46.0296	57.4642	0.102145	3.56884	0.0409848	0.0409848	1.24842	0.320103
10530306	19726	Phox2b	NM_008888	18935	paired-like homeobox 2b	-3.75702	32.9411	41.1371	0.08532	2.82726	0.0364784	0.0364784	1.24881	0.320554
10367055	2346	Rdh19	NM_147222	216453	retinol dehydrogenase 19	-6.6986	37.8693	47.3037	0.047909	3.82702	0.00302167	0.00302167	1.24913	0.320924
10429140	9037	Ndrg1	NM_008681	17988	N-myc downstream regulated gene 1	-3.16082	3902.7	4875.69	0.101598	3.53352	0.040572	0.040572	1.24931	0.321132
10552740	22292	Nup62	ENSMUST00000107891	18226	nucleoporin 62	-4.14194	589.962	737.51	0.0777509	2.85493	0.0281159	0.0281159	1.2501	0.322044
10459643	12238	4930503L19Rik	NM_172967	269033	RIKEN cDNA 4930503L19 gene	-5.04495	482.936	603.97	0.0639539	3.03174	0.0146425	0.0146425	1.25062	0.322643
10364903	2130	Amh	NM_007445	11705	anti-Mullerian hormone	-5.26563	32.8229	41.0663	0.0613892	2.99919	0.0133572	0.0133572	1.25115	0.323255
10369023	2582	Fam162b	BC147085	77296	family with sequence similarity 162, member B	-3.90924	25.7472	32.2176	0.0827361	2.52562	0.0403426	0.0403426	1.25131	0.323439
10585932	26206	Pkm	NM_001253883	18746	pyruvate kinase, muscle	-5.43883	4302	5383.84	0.0595034	3.91408	0.00590399	0.00590399	1.25147	0.323624
10406968	6545	Cenpk	NM_021790	60411	centromere protein K	-3.80431	52.6362	65.9413	0.085463	3.9905	0.0191163	0.0191163	1.25278	0.325133
10395733	5235	Npas3	NM_013780	27386	neuronal PAS domain protein 3	-3.44525	29.2813	36.6909	0.0944623	3.91719	0.0270514	0.0270514	1.25305	0.325444
10468300	13147	Calhm1	NM_001081271	546729	calcium homeostasis modulator 1	-4.72109	29.052	36.4058	0.0689525	3.74311	0.0107618	0.0107618	1.25313	0.325536
10523012	19014	Dck	NM_007832	13178	deoxycytidine kinase	-4.23364	215.979	270.709	0.0769674	2.79516	0.0277217	0.0277217	1.2534	0.325847
10576657	25129	NA	NA	-1	NA	-3.30627	60.1972	75.4733	0.0986828	3.09814	0.0434294	0.0434294	1.25377	0.326273
10395324	5199	Prps1l1	NM_029294	75456	phosphoribosyl pyrophosphate synthetase 1-like 1	-11.2383	21.593	27.0802	0.0290678	2.49019	0.00338779	0.00338779	1.25412	0.326675
10583920	25943	Eepd1	NM_026189	67484	endonuclease/exonuclease/phosphatase family domain containing 1	-3.43092	37.3237	46.8111	0.0952391	3.83285	0.0283587	0.0283587	1.25419	0.326756
10480477	14472	Pax8	NM_011040	18510	paired box gene 8	-6.72913	46.4959	58.3864	0.0488219	2.93788	0.00715538	0.00715538	1.25573	0.328526
10554586	22460	4833418N17Rik	AK080712	73907	RIKEN cDNA 4833418N17 gene	-3.00244	32.4769	40.7939	0.109558	3.99945	0.0398531	0.0398531	1.25609	0.32894
10466528	12986	Rfk	NM_019437	54391	riboflavin kinase	-4.52869	145.958	183.416	0.0727726	3.36144	0.0157134	0.0157134	1.25663	0.32956
10425223	8610	Galr3	NM_015738	14429	galanin receptor 3	-3.78931	92.5952	116.392	0.0870816	2.48989	0.0442948	0.0442948	1.257	0.329985
10541246	20875	Il17ra	NM_008359	16172	interleukin 17 receptor A	-3.7273	608.791	765.703	0.0887609	3.92767	0.0210171	0.0210171	1.25774	0.330834
10453867	11649	Rbbp8	NM_001252495	225182	retinoblastoma binding protein 8	-3.82181	365.152	459.31	0.0866007	3.96886	0.0190219	0.0190219	1.25786	0.330971
10572605	24736	Ankle1	NM_172756	234396	ankyrin repeat and LEM domain containing 1	-4.61026	86.3193	108.578	0.0717914	3.99888	0.00996027	0.00996027	1.25787	0.330983
10469609	13300	Gm13375	NR_033225	433408	predicted gene 13375	-6.17984	398.773	501.628	0.0535696	3.91299	0.00374425	0.00374425	1.25793	0.331052
10441680	10351	Pde10a	NM_011866	23984	phosphodiesterase 10A	-3.61463	105.791	133.15	0.0918043	3.1391	0.0337685	0.0337685	1.25862	0.331843
10388996	4590	Crlf3	NM_018776	54394	cytokine receptor-like factor 3	-3.12154	719.737	907.014	0.106888	3.94621	0.036134	0.036134	1.2602	0.333653
10422509	8349	NA	NA	-1	NA	-9.43192	55.0237	69.3547	0.0354055	3.99822	0.000706013	0.000706013	1.26045	0.333939
10442719	10482	Ccdc154	NM_001079929	207209	coiled-coil domain containing 154	-4.21686	31.0347	39.1187	0.0792004	2.26205	0.041685	0.041685	1.26048	0.333973
10457884	12048	NA	NA	-1	NA	-6.5857	207.443	261.483	0.0507156	2.09533	0.0197781	0.0197781	1.2605	0.333996
10357590	1312	Dyrk3	NM_145508	226419	dual-specificity tyrosine-(Y)-phosphorylation regulated kinase 3	-4.35448	73.2689	92.4372	0.0769949	3.82791	0.0133423	0.0133423	1.26162	0.335277
10528519	19545	NA	NA	-1	NA	-4.84728	477.418	602.593	0.0693028	2.46955	0.0258748	0.0258748	1.26219	0.335929
10481499	14563	1700001O22Rik	NR_028486	73598	RIKEN cDNA 1700001O22 gene	-5.00483	26.95	34.0176	0.0671339	2.52735	0.0228359	0.0228359	1.26225	0.335998
10405969	6429	NA	NA	-1	NA	-3.78744	605.183	763.958	0.0887462	2.81077	0.0361251	0.0361251	1.26236	0.336123
10400630	5798	NA	NA	-1	NA	-11.9715	46.535	58.7689	0.0281282	2.03742	0.00644718	0.00644718	1.2629	0.33674
10373197	2960	Inhbc	NM_010565	16325	inhibin beta-C	-3.48315	25.8611	32.6637	0.0967246	3.79303	0.0275396	0.0275396	1.26305	0.336912
10533751	20089	Pitpnm2	ENSMUST00000162812	19679	phosphatidylinositol transfer protein, membrane-associated 2	-3.21892	589.547	744.711	0.104716	3.22347	0.0439413	0.0439413	1.26319	0.337072
10571312	24594	Dusp4	NM_176933	319520	dual specificity phosphatase 4	-3.56529	947.687	1197.12	0.0945466	3.96764	0.0237954	0.0237954	1.2632	0.337083
10599696	27666	Ddx26b	NM_172779	236790	DEAD/H (Asp-Glu-Ala-Asp/His) box polypeptide 26B	-6.33711	1032.08	1304.16	0.0532687	3.87628	0.00352855	0.00352855	1.26363	0.337574
10420614	8166	Sacs	ENSMUST00000100499	50720	sacsin	-5.86957	184.168	232.766	0.0575612	2.61694	0.0142901	0.0142901	1.26388	0.337859
10463070	12632	Entpd1	NM_009848	12495	ectonucleoside triphosphate diphosphohydrolase 1	-6.04827	595.484	752.877	0.0559421	2.87403	0.0102429	0.0102429	1.26431	0.33835
10427199	8802	Pfdn5	NM_027044	56612	prefoldin 5	-3.25049	730.504	923.636	0.104118	3.7413	0.0345559	0.0345559	1.26438	0.33843
10547641	21620	Slc2a3	NM_011401	20527	solute carrier family 2 (facilitated glucose transporter), member 3	-4.01959	3027.43	3828.99	0.0843052	2.5673	0.0367978	0.0367978	1.26477	0.338875
10370397	2700	Aire	NM_009646	11634	autoimmune regulator (autoimmune polyendocrinopathy candidiasis ectodermal dystrophy)	-8.06237	53.312	67.44	0.0420649	2.3311	0.00942786	0.00942786	1.265	0.339137
10544406	21224	Fam131b	NM_029528	76156	family with sequence similarity 131, member B	-2.82332	23.3129	29.4941	0.120178	3.96759	0.0481165	0.0481165	1.26514	0.339297
10510910	17737	NA	NA	-1	NA	-4.23237	101.163	128.018	0.080252	2.49529	0.0344858	0.0344858	1.26545	0.339651
10595183	27128	Eef1a1	NM_010106	13627	eukaryotic translation elongation factor 1 alpha 1	-4.18243	18444.1	23354.6	0.0814232	3.06613	0.0238614	0.0238614	1.26624	0.340551
10497929	16301	NA	NA	-1	NA	-3.83912	188.675	238.944	0.0887615	2.82302	0.0346831	0.0346831	1.26643	0.340767
10364468	2091	Bsg	NM_009768	12215	basigin	-6.05862	1610.34	2040.86	0.0564167	3.46459	0.00588635	0.00588635	1.26734	0.341804
10495933	16083	4930422G04Rik	NM_197997	71643	RIKEN cDNA 4930422G04 gene	-6.44951	125.672	159.302	0.0530424	2.7167	0.0101536	0.0101536	1.2676	0.3421
10586110	26230	Cln6	NM_001033175	76524	ceroid-lipofuscinosis, neuronal 6	-3.51815	2244.15	2845.16	0.0973073	3.13096	0.0364117	0.0364117	1.26781	0.342339
10459481	12220	Lman1	NM_027400	70361	lectin, mannose-binding, 1	-3.30276	1223.23	1551.49	0.10384	3.67617	0.0338474	0.0338474	1.26835	0.342953
10432404	9340	Tuba1a	NM_011653	22142	tubulin, alpha 1A	-4.53242	1057.77	1342	0.0757564	3.25821	0.0167944	0.0167944	1.26871	0.343362
10465772	12883	Slc3a2	NM_008577	17254	solute carrier family 3 (activators of dibasic and neutral amino acid transport), member 2	-6.48288	6923.92	8788.28	0.0530615	3.85739	0.00330602	0.00330602	1.26926	0.343988
10569399	24389	Trpm5	NM_020277	56843	transient receptor potential cation channel, subfamily M, member 5	-3.39937	18.3812	23.3391	0.101347	3.08741	0.0406711	0.0406711	1.26973	0.344522
10426150	8701	Panx2	NM_001002005	406218	pannexin 2	-2.96294	107.186	136.215	0.116699	3.45141	0.0498447	0.0498447	1.27083	0.345771
10581061	25610	Cmtm4	NM_153582	97487	CKLF-like MARVEL transmembrane domain containing 4	-3.66129	46.7211	59.3934	0.0945642	3.63841	0.0253932	0.0253932	1.27123	0.346225
10497441	16247	Gyg	NM_013755	27357	glycogenin	-3.70184	1246.06	1584.71	0.0936955	3.63117	0.0246542	0.0246542	1.27178	0.346849
10541114	20862	Rasgef1a	NM_027526	70727	RasGEF domain family, member 1A	-3.6956	93.4286	118.825	0.0938687	3.11576	0.032248	0.032248	1.27183	0.346906
10551011	22059	Dmrtc2	NM_027732	71241	doublesex and mab-3 related transcription factor like family C2	-2.87224	54.3688	69.2053	0.121196	3.85855	0.0473494	0.0473494	1.27289	0.348108
10568392	24268	Rgs10	NM_026418	67865	regulator of G-protein signalling 10	-4.68665	5606.52	7138.25	0.0743525	2.77151	0.0218583	0.0218583	1.2732	0.348459
10508368	17487	A3galt2	NM_001009819	215493	alpha 1,3-galactosyltransferase 2 (isoglobotriaosylceramide synthase)	-4.16663	27.7913	35.4273	0.0840565	3.90027	0.0148269	0.0148269	1.27477	0.350237
10559270	22972	Tssc4	NM_020285	56844	tumor-suppressing subchromosomal transferable fragment 4	-4.23914	83.7929	106.828	0.0826561	2.30449	0.0398519	0.0398519	1.27491	0.350395
10493235	15790	Paqr6	NM_198410	68957	progestin and adipoQ receptor family member VI	-4.06606	63.7327	81.2623	0.0862139	3.97555	0.0154621	0.0154621	1.27505	0.350554
10373218	2962	Nxph4	NM_183297	104080	neurexophilin 4	-3.2952	28.1202	35.8615	0.106467	3.16024	0.0425518	0.0425518	1.27529	0.350825
10513822	18048	NA	NA	-1	NA	-4.19228	104.318	133.072	0.0837794	3.20524	0.0217077	0.0217077	1.27564	0.351221
10376196	3306	Hint1	ENSMUST00000020504	15254	histidine triad nucleotide binding protein 1	-4.29784	832.56	1062.49	0.0818593	2.80207	0.0265684	0.0265684	1.27617	0.351821
10524878	19202	Vsig10	NM_001033311	231668	V-set and immunoglobulin domain containing 10	-5.61301	47.4009	60.515	0.0627784	3.39379	0.00796817	0.00796817	1.27666	0.352374
10571696	24634	Casp3	NM_009810	12367	caspase 3	-3.59748	622.596	795.033	0.0980464	3.16165	0.0337956	0.0337956	1.27697	0.352725
10480035	14434	Pfkfb3	NM_001177753	170768	6-phosphofructo-2-kinase/fructose-2,6-biphosphatase 3	-7.54538	242.938	310.266	0.0467728	3.31583	0.00338118	0.00338118	1.27714	0.352917
10512274	17885	Enho	NM_027147	69638	energy homeostasis associated	-3.13092	64.9059	82.9009	0.112758	3.75743	0.0382954	0.0382954	1.27725	0.353041
10381601	3851	NA	NA	-1	NA	-3.16265	88.3463	112.916	0.111934	3.17882	0.0468854	0.0468854	1.2781	0.354001
10429329	9054	Eif2c2	NM_153178	239528	eukaryotic translation initiation factor 2C, 2	-3.12418	1178.22	1506.51	0.113503	3.69322	0.0394505	0.0394505	1.27863	0.354599
10584013	25948	NA	NA	-1	NA	-4.5888	17.2064	22.0142	0.077469	2.50281	0.028521	0.028521	1.27942	0.35549
10397790	5446	NA	NA	-1	NA	-7.94077	92.4721	118.362	0.0448463	2.52829	0.00751332	0.00751332	1.27997	0.35611
10463625	12690	Fbxl15	NM_133694	68431	F-box and leucine-rich repeat protein 15	-4.2036	318.686	408.201	0.084961	3.83646	0.0149059	0.0149059	1.28089	0.357147
10415248	7568	Pck2	NM_028994	74551	phosphoenolpyruvate carboxykinase 2 (mitochondrial)	-3.98661	430.011	550.831	0.0896093	3.88787	0.017244	0.017244	1.28097	0.357237
10357488	1302	Cd55	NM_010016	13136	CD55 antigen	-5.93556	882.666	1130.99	0.0602552	2.06834	0.0251515	0.0251515	1.28134	0.357653
10476326	14030	Cds2	NM_138651	110911	CDP-diacylglycerol synthase (phosphatidate cytidylyltransferase) 2	-5.69355	1907.63	2444.97	0.0628855	3.88744	0.00512318	0.00512318	1.28168	0.358036
10386368	4340	2310033P09Rik	AK137066	67862	RIKEN cDNA 2310033P09 gene	-6.79788	77.2226	99.0209	0.0527677	2.00255	0.0208927	0.0208927	1.28228	0.358711
10573077	24788	NA	NA	-1	NA	-21.6423	82.2778	105.529	0.0165908	3.99748	2.71001e-05	2.71001e-05	1.28259	0.35906
10589955	26565	NA	NA	-1	NA	-3.23644	239.747	307.538	0.111002	3.3878	0.0403555	0.0403555	1.28276	0.359251
10573451	24822	Syce2	NM_001168246	71846	synaptonemal complex central element protein 2	-4.0635	418.825	537.523	0.0885883	3.12027	0.0249366	0.0249366	1.28341	0.359982
10603805	28175	Mir221	NR_029806	723827	microRNA 221	-4.2159	26.0131	33.3902	0.0854348	3.05041	0.0235937	0.0235937	1.28359	0.360184
10360040	1590	Fcgr3	NM_010188	14131	Fc receptor, IgG, low affinity III	-4.30451	1665.44	2137.85	0.0836928	3.9999	0.0126013	0.0126013	1.28365	0.360252
10435581	9655	Polq	NM_029977	77782	polymerase (DNA directed), theta	-4.22846	61.6075	79.0904	0.0852308	2.38904	0.0374863	0.0374863	1.28378	0.360398
10401238	5855	Zfp36l1	NM_007564	12192	zinc finger protein 36, C3H type-like 1	-3.11773	949.868	1220.5	0.116006	3.72034	0.0392906	0.0392906	1.28492	0.361679
10539017	20653	Reep1	NM_178608	52250	receptor accessory protein 1	-3.20966	44.1721	56.7662	0.112753	3.12012	0.046347	0.046347	1.28512	0.361903
10390336	4722	Tbkbp1	NM_198100	73174	TBK1 binding protein 1	-4.96408	57.323	73.6768	0.0729432	3.99259	0.00772084	0.00772084	1.28529	0.362094
10493490	15814	Dpm3	NM_026767	68563	dolichyl-phosphate mannosyltransferase polypeptide 3	-7.20414	315.798	406.307	0.0504662	3.44663	0.00341295	0.00341295	1.2866	0.363564
10376324	3323	Gm12250	NM_001135115	631323	predicted gene 12250	-4.41121	27.827	35.8282	0.0826553	3.74334	0.0134336	0.0134336	1.28753	0.364606
10393364	4993	Cygb	NM_030206	114886	cytoglobin	-4.17446	66.9689	86.257	0.0874726	3.10299	0.0234262	0.0234262	1.28802	0.365155
10467744	13097	Sfrp5	NM_018780	54612	secreted frizzled-related sequence protein 5	-3.57559	25.4781	32.8302	0.102295	3.91683	0.0240936	0.0240936	1.28856	0.36576
10394682	5114	NA	NA	-1	NA	-5.94995	172.905	222.858	0.0615376	2.29094	0.0194918	0.0194918	1.2889	0.36614
10580852	25584	Cngb1	NM_001195413	333329	cyclic nucleotide gated channel beta 1	-3.7309	106.092	136.83	0.0983844	3.99325	0.0203422	0.0203422	1.28972	0.367058
10388958	4586	NA	NA	-1	NA	-4.06087	1290.24	1664.39	0.0904644	3.38944	0.0212927	0.0212927	1.28999	0.36736
10515803	18285	Wdr65	ENSMUST00000071972	68625	WD repeat domain 65	-4.79045	38.0059	49.0381	0.0767524	2.63498	0.0231129	0.0231129	1.29028	0.367684
10450876	11345	Olfr102	NM_001011721	258218	olfactory receptor 102	-3.73708	16.9221	21.8385	0.0984624	3.45109	0.0262085	0.0262085	1.29053	0.367964
10606595	28572	NA	NA	-1	NA	-3.58548	53.8792	69.5545	0.102752	3.54076	0.0282816	0.0282816	1.29093	0.368411
10592397	26843	Olfr1537-ps1	NM_207665	257959	olfactory receptor 1537, pseudogene 1	-4.70784	21.4236	27.6592	0.078287	3.26641	0.014953	0.014953	1.29107	0.368567
10384145	4092	H2afv	NM_029938	77605	H2A histone family, member V	-3.68088	1141.39	1474.2	0.100285	3.99912	0.0211958	0.0211958	1.29158	0.369137
10376074	3298	P4ha2	NM_001136076	18452	procollagen-proline, 2-oxoglutarate 4-dioxygenase (proline 4-hydroxylase), alpha II polypeptide	-4.93445	218.439	282.323	0.0750071	2.11694	0.034472	0.034472	1.29246	0.37012
10434289	9537	NA	NA	-1	NA	-2.89522	46.2276	59.8125	0.128382	3.95737	0.0449056	0.0449056	1.29387	0.371693
10366293	2262	Csrp2	NM_007792	13008	cysteine and glycine-rich protein 2	-3.44599	41.8356	54.1682	0.108159	3.74718	0.0290021	0.0290021	1.29479	0.372718
10347728	330	NA	NA	-1	NA	-6.40664	85.74	111.08	0.0583088	3.85903	0.00344427	0.00344427	1.29555	0.373565
10420470	8152	NA	NA	-1	NA	-5.15315	31.6708	41.047	0.0726011	2.79362	0.0168464	0.0168464	1.29605	0.374121
10588482	26443	Poc1a	NM_027354	70235	POC1 centriolar protein homolog A (Chlamydomonas)	-3.59623	128.516	166.686	0.10433	3.80977	0.0247941	0.0247941	1.29701	0.37519
10501622	16734	Gpr88	NM_022427	64378	G-protein coupled receptor 88	-4.32359	29.0131	37.6308	0.086782	3.61071	0.0154872	0.0154872	1.29703	0.375212
10459802	12254	NA	NA	-1	NA	-4.08944	380.133	493.213	0.0918729	3.91924	0.0156142	0.0156142	1.29748	0.375712
10516956	18413	Smpdl3b	NM_133888	100340	sphingomyelin phosphodiesterase, acid-like 3B	-4.70569	27.4165	35.5755	0.079869	3.22488	0.0154191	0.0154191	1.29759	0.375835
10361748	1760	Fbxo30	NM_027968	71865	F-box protein 30	-4.53535	292.94	380.245	0.0829758	2.08491	0.0419256	0.0419256	1.29803	0.376324
10427603	8847	NA	NA	-1	NA	-4.22384	82.5938	107.243	0.0892018	3.9599	0.0137259	0.0137259	1.29844	0.376779
10404895	6289	NA	NA	-1	NA	-3.98378	75.2772	97.8016	0.0947955	3.70754	0.0189538	0.0189538	1.29922	0.377646
10459755	12247	Ska1	NM_025581	66468	spindle and kinetochore associated complex subunit 1	-3.10946	67.1119	87.2418	0.12171	3.98375	0.0360888	0.0360888	1.29995	0.378456
10416353	7692	NA	NA	-1	NA	-6.58399	19.7235	25.6561	0.0576225	2.16194	0.0182316	0.0182316	1.30079	0.379388
10397780	5442	NA	NA	-1	NA	-5.36879	49.1753	64.0526	0.071026	3.79043	0.00676234	0.00676234	1.30254	0.381328
10382502	3937	Cdr2l	NM_001080929	237988	cerebellar degeneration-related protein 2-like	-3.21747	44.1745	57.594	0.118946	3.1762	0.0449203	0.0449203	1.30378	0.3827
10405427	6345	Prelid1	NM_025596	66494	PRELI domain containing 1	-3.81637	7537.11	9831.07	0.100445	2.7226	0.0374632	0.0374632	1.30436	0.383342
10594447	27045	Map2k1	NM_008927	26395	mitogen-activated protein kinase kinase 1	-5.29871	401.966	524.427	0.0724074	3.44612	0.00915204	0.00915204	1.30465	0.383663
10365830	2219	NA	NA	-1	NA	-3.14709	521.927	681.026	0.121974	3.53964	0.0409651	0.0409651	1.30483	0.383862
10565815	23881	Gm4980	NM_001195529	100503386	predicted gene 4980	-3.10574	1154.39	1506.48	0.123658	3.56846	0.0420241	0.0420241	1.305	0.38405
10392364	4917	Cacng1	NM_007582	12299	calcium channel, voltage-dependent, gamma subunit 1	-4.88406	45.4786	59.3709	0.0787393	2.83234	0.0187404	0.0187404	1.30547	0.384569
10569456	24393	NA	NA	-1	NA	-4.26941	118.748	155.053	0.090144	3.79005	0.0145391	0.0145391	1.30574	0.384868
10432032	9309	Vdr	NM_009504	22337	vitamin D receptor	-5.9347	25.4362	33.2169	0.0648778	3.88609	0.00442591	0.00442591	1.30589	0.385033
10440465	10211	NA	NA	-1	NA	-3.69553	52.6478	68.7577	0.10422	3.06973	0.0330743	0.0330743	1.30599	0.385144
10394534	5097	Osr1	NM_011859	23967	odd-skipped related 1 (Drosophila)	-4.25983	25.1932	32.9039	0.0904319	2.78368	0.0275197	0.0275197	1.30606	0.385221
10359161	1508	Soat1	NM_009230	20652	sterol O-acyltransferase 1	-6.12376	1935.19	2528.09	0.0629639	2.16589	0.0210978	0.0210978	1.30638	0.385575
10403352	6093	Klf6	ENSMUST00000000080	23849	Kruppel-like factor 6	-5.04224	2572.22	3361.82	0.0765992	3.96938	0.00741953	0.00741953	1.30698	0.386237
10568050	24218	Aldoa	NM_001177307	11674	aldolase A, fructose-bisphosphate	-6.05046	9891.16	12929.4	0.06387	3.4354	0.00606631	0.00606631	1.30717	0.386447
10383532	4036	Narf	NM_026272	67608	nuclear prelamin A recognition factor	-5.08123	529.691	693.06	0.0763261	2.56233	0.0213573	0.0213573	1.30842	0.387826
10583952	25946	Ncapd3	NM_178113	78658	non-SMC condensin II complex, subunit D3	-4.21552	459.929	602.235	0.0922579	2.3393	0.0392291	0.0392291	1.30941	0.388917
10559238	22967	Igf2as	NR_002855	111975	insulin-like growth factor 2, antisense	-5.94493	147.577	193.266	0.0654529	2.38322	0.0176719	0.0176719	1.30959	0.389115
10398297	5492	Mir345	NR_029773	723946	microRNA 345	-3.55673	64.7861	84.8825	0.10959	2.8199	0.0418483	0.0418483	1.3102	0.389787
10543572	21148	Impdh1	NM_011829	23917	inosine 5'-phosphate dehydrogenase 1	-4.65965	454.765	595.848	0.0836594	2.30719	0.0325405	0.0325405	1.31023	0.38982
10492205	15688	Eif2a	NM_001005509	229317	eukaryotic translation initiation factor 2A	-7.35354	710.985	931.605	0.053022	2.4681	0.00976798	0.00976798	1.3103	0.389897
10591632	26750	Dock6	NM_177030	319899	dedicator of cytokinesis 6	-4.35897	91.8254	120.321	0.0894527	2.13848	0.0432097	0.0432097	1.31032	0.389919
10366705	2314	NA	NA	-1	NA	-5.00142	4003.26	5246.58	0.0780183	2.61842	0.0211164	0.0211164	1.31058	0.390205
10375167	3177	Fam196b	NM_001025382	574403	family with sequence similarity 196, member B	-3.61619	21.0825	27.6469	0.108144	3.93964	0.0230226	0.0230226	1.31136	0.391064
10428396	8956	NA	NA	-1	NA	-5.65244	104.46	136.999	0.0692114	3.83626	0.00546703	0.00546703	1.3115	0.391218
10576029	25062	Cox4i1	NM_009941	12857	cytochrome c oxidase subunit IV isoform 1	-4.86197	655.751	860.168	0.0805169	3.84685	0.00912117	0.00912117	1.31173	0.391471
10568954	24328	Olfr524	NM_001011814	258055	olfactory receptor 524	-2.84084	49.8994	65.4678	0.137904	3.86111	0.0487989	0.0487989	1.312	0.391768
10571528	24620	NA	NA	-1	NA	-2.88272	168.777	221.525	0.136106	3.98636	0.0450737	0.0450737	1.31253	0.39235
10498531	16384	Ccnl1	NM_019937	56706	cyclin L1	-9.07814	593.517	779.014	0.0432203	3.74962	0.00109734	0.00109734	1.31254	0.392361
10376446	3349	Trim17	ENSMUST00000047697	56631	tripartite motif-containing 17	-4.8931	145.221	190.711	0.0803449	2.12406	0.0348131	0.0348131	1.31324	0.393131
10521698	18878	NA	NA	-1	NA	-6.85974	291.225	382.584	0.057384	3.98381	0.00239992	0.00239992	1.3137	0.393636
10448399	11090	Sbpl	NM_001077421	638345	spermine binding protein-like	-2.89803	41.1488	54.0836	0.136072	3.6856	0.0487982	0.0487982	1.31434	0.394339
10375343	3202	Rnf145	NM_028862	74315	ring finger protein 145	-5.79214	709.652	933.186	0.068205	3.83605	0.00501997	0.00501997	1.31499	0.395052
10487109	15147	Cep152	NM_001081091	99100	centrosomal protein 152	-5.76332	55.0756	72.4612	0.0686752	3.9569	0.00464906	0.00464906	1.31567	0.395798
10408113	6685	Hist1h4i	NM_175656	319158	histone cluster 1, H4i	-5.82923	92.3323	121.487	0.0679145	2.19896	0.022528	0.022528	1.31575	0.395885
10443047	10517	Kifc5b	NM_053173	16580	kinesin family member C5B	-4.19346	219.195	288.417	0.0944187	3.95316	0.0141124	0.0141124	1.3158	0.39594
10580984	25599	NA	NA	-1	NA	-4.50046	30.3795	39.9888	0.0881016	3.57333	0.0139761	0.0139761	1.31631	0.396499
10511062	17749	Tmem52	NM_027161	69671	transmembrane protein 52	-7.47819	73.0804	96.2729	0.053174	3.90755	0.00187435	0.00187435	1.31736	0.39765
10576391	25102	Rab4a	NM_009003	19341	RAB4A, member RAS oncogene family	-10.1593	270.975	357.026	0.0391634	2.02992	0.00908324	0.00908324	1.31756	0.397869
10345580	148	Inpp4a	NM_030266	269180	inositol polyphosphate-4-phosphatase, type I	-3.37663	94.2798	124.226	0.117855	3.99968	0.0278755	0.0278755	1.31764	0.397956
10362934	1917	NA	NA	-1	NA	-3.06359	25.9813	34.2466	0.130072	3.39572	0.0465924	0.0465924	1.31812	0.398482
10475610	13963	Dut	NM_023595	110074	deoxyuridine triphosphatase	-3.1029	156.433	206.216	0.128464	3.9138	0.0371967	0.0371967	1.31824	0.398613
10510720	17718	Rpl22	NM_009079	19934	ribosomal protein L22	-6.98739	156.204	205.982	0.0571157	3.95373	0.00230431	0.00230431	1.31868	0.399095
10556938	22754	E130201H02Rik	NR_024324	78552	Y box protein 1 pseudogene	-3.35659	18.8074	24.8175	0.119187	3.5184	0.034512	0.034512	1.31956	0.400057
10555254	22536	Mir326	NR_029760	723840	microRNA 326	-4.96557	83.8765	110.71	0.0806454	2.99242	0.0157809	0.0157809	1.31992	0.40045
10493496	15816	4731419I09Rik	AK132440	100048897	RIKEN cDNA 4731419I09 gene	-3.78941	52.5507	69.3966	0.105862	3.96759	0.0195672	0.0195672	1.32056	0.40115
10542317	21004	Cdkn1b	NM_009875	12576	cyclin-dependent kinase inhibitor 1B	-3.26195	160.979	212.593	0.123	3.72781	0.0343825	0.0343825	1.32062	0.401215
10425226	8611	Eif3l	NM_145139	223691	eukaryotic translation initiation factor 3, subunit L	-8.26412	961.367	1270.41	0.0486605	3.75623	0.00152791	0.00152791	1.32146	0.402133
10534041	20107	Stx2	NM_007941	13852	syntaxin 2	-3.71669	462.738	611.917	0.108468	3.00546	0.0337798	0.0337798	1.32238	0.403137
10369890	2662	NA	NA	-1	NA	-3.72591	45.2786	59.9054	0.108391	2.64707	0.0415595	0.0415595	1.32304	0.403857
10597619	27364	Slc22a13b	NR_033303	109280	solute carrier family 22 (organic cation transporter), member 13b	-4.67707	60.0919	79.5095	0.0863698	2.68503	0.0235248	0.0235248	1.32313	0.403955
10434925	9598	Hes1	NM_008235	15205	hairy and enhancer of split 1 (Drosophila)	-4.35839	558.818	739.893	0.0929104	3.89115	0.0128338	0.0128338	1.32403	0.404936
10459208	12190	Mir378	NR_029879	723889	microRNA 378	-3.03088	28.695	38.0009	0.133701	3.69467	0.0429573	0.0429573	1.3243	0.40523
10459241	12196	Afap1l1	NM_178928	106877	actin filament associated protein 1-like 1	-5.69549	33.0042	43.7231	0.0712398	2.75902	0.0134197	0.0134197	1.32477	0.405742
10366514	2285	1700058G18Rik	NR_028107	67342	RIKEN cDNA 1700058G18 gene	-4.4489	27.9395	37.0187	0.0912472	3.81046	0.0125584	0.0125584	1.32496	0.405949
10353686	939	NA	NA	-1	NA	-11.9389	26.6616	35.3399	0.0340511	3.99923	0.000282308	0.000282308	1.3255	0.406537
10360912	1690	NA	NA	-1	NA	-3.4872	38.8093	51.4962	0.117018	3.1023	0.037805	0.037805	1.32691	0.408071
10519607	18683	4930420K17Rik	BC147127	652925	RIKEN cDNA 4930420K17 gene	-3.52125	90.7431	120.425	0.115945	2.66031	0.0469459	0.0469459	1.32709	0.408266
10431894	9299	Slc38a2	NM_175121	67760	solute carrier family 38, member 2	-7.23696	3480.89	4619.75	0.0564267	2.526	0.0094533	0.0094533	1.32717	0.408353
10542762	21058	NA	NA	-1	NA	-4.12713	3356.06	4455.1	0.0990252	3.86776	0.0155637	0.0155637	1.32748	0.40869
10590888	26652	NA	NA	-1	NA	-3.24089	322.22	427.823	0.12619	3.27577	0.0421894	0.0421894	1.32773	0.408962
10376007	3290	Shroom1	NM_027917	71774	shroom family member 1	-4.39555	28.2533	37.5142	0.0930522	3.21513	0.0188726	0.0188726	1.32778	0.409016
10380244	3692	1700106J16Rik	NM_028859	74297	RIKEN cDNA 1700106J16 gene	-4.07135	27.3412	36.3338	0.100761	3.71197	0.0176635	0.0176635	1.3289	0.410233
10504690	17101	NA	NA	-1	NA	-4.09032	70.1292	93.3503	0.100882	2.6789	0.0326883	0.0326883	1.33112	0.412641
10409278	6855	Nfil3	NM_017373	18030	nuclear factor, interleukin 3, regulated	-4.37859	85.5091	113.826	0.0942485	2.23924	0.0393022	0.0393022	1.33115	0.412673
10578219	25297	NA	NA	-1	NA	-3.24088	135.719	180.681	0.127381	3.31904	0.0414049	0.0414049	1.33129	0.412825
10381960	3886	NA	NA	-1	NA	-3.41165	150.621	200.526	0.121016	3.79142	0.0293419	0.0293419	1.33133	0.412868
10415279	7570	Fitm1	NM_026808	68680	fat storage-inducing transmembrane protein 1	-2.90933	31.7855	42.3321	0.14209	3.90647	0.0449811	0.0449811	1.33181	0.413388
10439835	10114	Gm4802	XM_916257	216818	predicted gene 4802	-4.13755	117.964	157.138	0.0999833	2.17735	0.0463811	0.0463811	1.33208	0.413681
10439891	10125	NA	NA	-1	NA	-5.33954	2449.3	3263.21	0.0775201	3.61965	0.0078217	0.0078217	1.3323	0.413919
10351801	739	Igsf9	NM_033608	93842	immunoglobulin superfamily, member 9	-3.54071	38.5873	51.4686	0.117368	3.49819	0.0299168	0.0299168	1.33382	0.415564
10355214	1092	Idh1	NM_010497	15926	isocitrate dehydrogenase 1 (NADP+), soluble	-2.85477	901.786	1203.14	0.145701	3.97293	0.0465428	0.0465428	1.33417	0.415943
10413542	7305	Tkt	NM_009388	21881	transketolase	-7.59602	392.032	523.088	0.0547764	3.91025	0.00176423	0.00176423	1.3343	0.416083
10388532	4545	Nxn	NM_008750	18230	nucleoredoxin	-4.12189	91.9393	122.721	0.101078	3.99502	0.0146273	0.0146273	1.33481	0.416634
10453026	11557	Prkd3	NM_001171004	75292	protein kinase D3	-4.88911	73.3404	97.951	0.0853841	2.40644	0.0268318	0.0268318	1.33557	0.417456
10408613	6774	Tubb2b	NM_023716	73710	tubulin, beta 2B class IIB	-7.70149	2512.73	3356.77	0.0542513	3.95554	0.00160033	0.00160033	1.3359	0.417812
10535852	20275	Slc7a1	NM_007513	11987	solute carrier family 7 (cationic amino acid transporter, y+ system), member 1	-7.66045	143.157	191.251	0.0545489	3.76816	0.00198009	0.00198009	1.33595	0.417866
10562532	23381	Zfp536	ENSMUST00000176114	243937	zinc finger protein 536	-3.59304	18.5341	24.7701	0.116453	3.36967	0.0305226	0.0305226	1.33646	0.418417
10445229	10733	NA	NA	-1	NA	-10.0396	136.568	182.559	0.0417087	3.1513	0.00170025	0.00170025	1.33676	0.41874
10563094	23446	Rps11	NM_013725	27207	ribosomal protein S11	-5.86156	3874.84	5181.52	0.0715232	3.12344	0.00883946	0.00883946	1.33722	0.419237
10499366	16469	Pmf1	NM_025928	67037	polyamine-modulated factor 1	-4.77523	177.83	237.903	0.0879274	2.04852	0.039272	0.039272	1.33781	0.419873
10542724	21050	1700073E17Rik	NR_003625	381827	ribosomal protein L7 pseudogene	-5.55857	16.6257	22.2495	0.0756229	3.99974	0.00512907	0.00512907	1.33826	0.420358
10583806	25930	NA	NA	-1	NA	-5.35981	211.221	282.724	0.078481	2.03124	0.0319987	0.0319987	1.33852	0.420639
10407122	6562	NA	NA	-1	NA	-4.86598	96.9189	129.736	0.0864637	2.09294	0.0362721	0.0362721	1.33861	0.420736
10441565	10340	Rps6ka2	NM_011299	20112	ribosomal protein S6 kinase, polypeptide 2	-4.48647	778.859	1043.81	0.0941545	2.30423	0.0353625	0.0353625	1.34018	0.422427
10561983	23319	BC053749	BC053749	333193	cDNA sequence BC053749	-3.01026	274.76	368.278	0.140395	3.7157	0.0434689	0.0434689	1.34036	0.422621
10452978	11553	Gm6548	NR_003363	625054	eukaryotic translation elongation factor 1 alpha 1 pseudogene	-4.99047	294.68	395.025	0.0847205	2.21646	0.030604	0.030604	1.34052	0.422793
10418729	7941	Colq	NM_009937	382864	collagen-like tail subunit (single strand of homotrimer) of asymmetric acetylcholinesterase	-3.16354	48.8347	65.4676	0.133672	3.84188	0.0360342	0.0360342	1.3406	0.422879
10528077	19500	Dbf4	NM_013726	27214	DBF4 homolog (S. cerevisiae)	-3.89936	319.456	428.457	0.108616	3.92682	0.0181774	0.0181774	1.34121	0.423535
10551966	22169	Hspb6	NM_001012401	243912	heat shock protein, alpha-crystallin-related, B6	-3.65529	206.054	276.574	0.116173	2.7955	0.0397361	0.0397361	1.34224	0.424643
10356780	1232	Pask	NM_080850	269224	PAS domain containing serine/threonine kinase	-5.88708	102.715	137.872	0.0721387	3.8626	0.00464122	0.00464122	1.34228	0.424686
10596383	27255	Col6a6	NM_001102607	245026	collagen, type VI, alpha 6	-4.52283	91.2715	122.515	0.0939063	2.92737	0.0212997	0.0212997	1.34231	0.424718
10581882	25688	Ctrb1	NM_025583	66473	chymotrypsinogen B1	-5.31213	44.8514	60.2183	0.0800148	2.3538	0.0234353	0.0234353	1.34262	0.425051
10533526	20071	NA	NA	-1	NA	-4.92593	79.1383	106.411	0.0867255	2.38857	0.0268144	0.0268144	1.34462	0.427199
10426603	8747	9330020H09Rik	NR_028442	100048895	RIKEN cDNA 9330020H09 gene	-3.34436	58.1641	78.2156	0.127776	3.4354	0.0361443	0.0361443	1.34474	0.427327
10525887	19290	Bri3bp	NM_029752	76809	Bri3 binding protein	-5.37317	294.403	395.973	0.0795826	3.46188	0.0086522	0.0086522	1.345	0.427606
10381930	3883	NA	NA	-1	NA	-4.35324	136.121	183.095	0.09825	2.57235	0.0304939	0.0304939	1.34509	0.427703
10411949	7139	Rgs7bp	NM_029879	52882	regulator of G-protein signalling 7 binding protein	-3.2227	67.6126	90.9774	0.132875	3.82865	0.0342813	0.0342813	1.34557	0.428217
10560311	23129	NA	NA	-1	NA	-4.30471	25.8139	34.7443	0.0995715	2.85668	0.0254632	0.0254632	1.34595	0.428625
10468651	13178	NA	NA	-1	NA	-3.26843	70.9662	95.5292	0.131197	3.16785	0.0433043	0.0433043	1.34612	0.428807
10570754	24537	Defb35	NM_139224	246084	defensin beta 35	-3.51566	27.237	36.7359	0.122772	2.57768	0.0494664	0.0494664	1.34875	0.431623
10546086	21471	NA	NA	-1	NA	-4.95623	52.0409	70.2393	0.0872906	2.20622	0.031349	0.031349	1.34969	0.432628
10386376	4342	Wnt3a	NM_009522	22416	wingless-related MMTV integration site 3A	-3.95362	47.0099	63.5214	0.109843	2.27828	0.0470081	0.0470081	1.35124	0.434284
10545897	21452	Dusp11	NM_028099	72102	dual specificity phosphatase 11 (RNA/RNP complex 1-interacting)	-10.4092	790.594	1069.95	0.0419371	3.8518	0.000583471	0.000583471	1.35335	0.436535
10428052	8915	Cct5	ENSMUST00000022842	12465	chaperonin containing Tcp1, subunit 5 (epsilon)	-10.6017	868.636	1175.78	0.0412007	3.09291	0.00156488	0.00156488	1.3536	0.436801
10462454	12572	Uhrf2	NM_144873	109113	ubiquitin-like, containing PHD and RING finger domains 2	-4.10563	360.402	487.863	0.106407	3.18579	0.0232871	0.0232871	1.35366	0.436865
10351026	650	Gas5	NR_002840	14455	growth arrest specific 5	-3.38483	405.912	549.588	0.12916	3.93144	0.0284109	0.0284109	1.35396	0.437185
10417700	7856	NA	NA	-1	NA	-3.94867	184.234	249.84	0.111294	3.80183	0.0185692	0.0185692	1.3561	0.439464
10478847	14295	1500012F01Rik	NM_001081005	68949	RIKEN cDNA 1500012F01 gene	-6.93857	126.346	171.361	0.063364	3.66543	0.00310947	0.00310947	1.35628	0.439655
10393387	4996	Jmjd6	NM_033398	107817	jumonji domain containing 6	-12.4562	251.909	341.676	0.0353021	2.88189	0.00135373	0.00135373	1.35635	0.43973
10409616	6894	Spock1	NM_009262	20745	sparc/osteonectin, cwcv and kazal-like domains proteoglycan 1	-5.32968	35.191	47.7365	0.0825346	2.83774	0.0148502	0.0148502	1.35649	0.439878
10583732	25924	Ldlr	NM_010700	16835	low density lipoprotein receptor	-3.05302	1729.72	2346.66	0.144144	3.9999	0.0379174	0.0379174	1.35668	0.44008
10447412	10948	NA	NA	-1	NA	-4.01374	256.997	349.429	0.110432	3.85747	0.0171305	0.0171305	1.35966	0.443246
10395457	5210	Etv1	NM_007960	14009	ets variant gene 1	-5.44257	24.7769	33.7002	0.0815354	2.79664	0.0145817	0.0145817	1.36015	0.443766
10449999	11232	Zfp101	NM_009542	22643	zinc finger protein 101	-4.6018	54.9015	74.6927	0.0965105	2.11266	0.0397337	0.0397337	1.36049	0.444126
10402554	5994	Bcl11b	NM_001079883	58208	B cell leukemia/lymphoma 11B	-3.87439	57.2188	77.9448	0.115106	2.3197	0.0475461	0.0475461	1.36222	0.44596
10406405	6472	NA	NA	-1	NA	-5.43029	21.0953	28.7659	0.082397	2.3849	0.0216408	0.0216408	1.36362	0.447442
10558769	22934	Ifitm1	NM_026820	68713	interferon induced transmembrane protein 1	-3.40788	9997.75	13640.8	0.131534	2.90159	0.044403	0.044403	1.36439	0.448256
10425628	8648	NA	NA	-1	NA	-3.92603	230.293	314.242	0.114213	2.46908	0.0415584	0.0415584	1.36453	0.448404
10582378	25741	Fam38a	NM_001037298	234839	family with sequence similarity 38, member A	-3.81699	167.192	228.251	0.117663	3.07687	0.0302588	0.0302588	1.36521	0.449123
10579307	25422	2810422J05Rik	NM_029366	75620	RIKEN cDNA 2810422J05 gene	-5.95799	930.911	1271.08	0.0754185	3.99976	0.00398453	0.00398453	1.36542	0.449345
10578515	25334	Ankrd37	NM_001039562	654824	ankyrin repeat domain 37	-4.25311	66.9536	91.4245	0.105668	3.64384	0.0159929	0.0159929	1.36549	0.449419
10365335	2176	NA	NA	-1	NA	-3.07133	34.7788	47.4983	0.146408	3.83932	0.0393269	0.0393269	1.36573	0.449672
10391424	4833	NA	NA	-1	NA	-3.73896	66.9295	91.4169	0.120306	3.99826	0.0201549	0.0201549	1.36587	0.44982
10406108	6442	5430425J12Rik	NM_027780	71390	RIKEN cDNA 5430425J12 gene	-3.65533	24.8725	33.9815	0.123162	3.99968	0.0216722	0.0216722	1.36623	0.4502
10580231	25523	NA	NA	-1	NA	-4.80377	169.557	231.733	0.0938201	3.81128	0.00972167	0.00972167	1.36669	0.450686
10450694	11306	H2-T22	NM_010397	15039	histocompatibility 2, T region locus 22	-2.8528	442.038	604.506	0.158295	3.9346	0.0471688	0.0471688	1.36754	0.451583
10604290	28250	NA	NA	-1	NA	-3.71166	26.9218	36.8241	0.121745	3.2314	0.0299495	0.0299495	1.36782	0.451878
10376887	3391	Snord49a	NR_028550	100217455	small nucleolar RNA, C/D box 49A	-3.42168	309.323	423.472	0.132436	3.17309	0.0383497	0.0383497	1.36903	0.453154
10351138	669	NA	NA	-1	NA	-3.42707	121.27	166.162	0.132584	3.0464	0.0406603	0.0406603	1.37019	0.454376
10376455	3350	Hist3h2a	NM_178218	319162	histone cluster 3, H2a	-5.7475	2234.59	3064.55	0.0792802	2.51689	0.0166328	0.0166328	1.37141	0.45566
10456400	11896	Tubb6	NM_026473	67951	tubulin, beta 6 class V	-3.94915	335.793	461.267	0.115982	3.9485	0.0172571	0.0172571	1.37366	0.458025
10428763	9001	Atad2	NM_027435	70472	ATPase family, AAA domain containing 2	-3.82154	387.582	532.433	0.119873	2.77616	0.0361086	0.0361086	1.37373	0.458098
10569311	24375	NA	NA	-1	NA	-3.85064	80.6124	110.775	0.119087	2.77553	0.0354647	0.0354647	1.37417	0.45856
10548585	21728	Csda	NM_139117	56449	cold shock domain protein A	-4.76043	865.477	1189.39	0.0963472	2.17112	0.0351875	0.0351875	1.37426	0.458655
10505224	17164	Snx30	NM_172468	209131	sorting nexin family member 30	-4.02795	210.849	289.806	0.113923	2.67068	0.0340967	0.0340967	1.37447	0.458875
10434758	9579	St6gal1	NM_145933	20440	beta galactoside alpha 2,6 sialyltransferase 1	-4.69981	340.365	467.967	0.0977323	3.94368	0.00963526	0.00963526	1.3749	0.459327
10383731	4049	Smtn	NM_001159284	29856	smoothelin	-3.89323	168.007	230.995	0.117985	3.9546	0.0180282	0.0180282	1.37491	0.459337
10430389	9167	Mfng	NM_008595	17305	MFNG O-fucosylpeptide 3-beta-N-acetylglucosaminyltransferase	-3.84496	192.702	265.009	0.119551	3.57917	0.0225775	0.0225775	1.37523	0.459673
10408266	6728	Hist1h2ba	NM_175663	319177	histone cluster 1, H2ba	-3.70998	66.6278	91.808	0.124662	3.48038	0.0263739	0.0263739	1.37792	0.462492
10570666	24511	NA	NA	-1	NA	-3.94815	1415.89	1951.94	0.11732	3.13646	0.0267019	0.0267019	1.37859	0.463193
10524169	19142	Pole	NM_011132	18973	polymerase (DNA directed), epsilon	-3.65754	248.837	343.043	0.126639	2.91056	0.0371249	0.0371249	1.37859	0.463193
10570982	24558	Fgfr1	NM_010206	14182	fibroblast growth factor receptor 1	-4.65869	713.494	983.902	0.0995159	2.37347	0.030734	0.030734	1.37899	0.463612
10492679	15743	4930579G24Rik	NM_029482	75939	RIKEN cDNA 4930579G24 gene	-3.08529	120.623	166.398	0.150435	3.96059	0.0372314	0.0372314	1.37949	0.464135
10522668	18976	Paics	NM_025939	67054	phosphoribosylaminoimidazole carboxylase, phosphoribosylaminoribosylaminoimidazole, succinocarboxamide synthetase	-12.1122	2154.17	2972.48	0.0383526	2.87915	0.00147227	0.00147227	1.37987	0.464532
10546337	21499	NA	NA	-1	NA	-3.50103	423.828	585.134	0.132901	3.65391	0.0288037	0.0288037	1.38059	0.465285
10353475	918	Eif3m	NM_145380	98221	eukaryotic translation initiation factor 3, subunit M	-3.97071	387.324	534.937	0.117316	3.63378	0.0199035	0.0199035	1.38111	0.465828
10501402	16711	Gpsm2	NM_029522	76123	G-protein signalling modulator 2 (AGS3-like, C. elegans)	-3.70575	84.8161	117.194	0.125883	3.8521	0.0221566	0.0221566	1.38175	0.466497
10368041	2456	3110003A17Rik	NM_028440	73112	RIKEN cDNA 3110003A17 gene	-3.65458	445.252	615.83	0.128033	3.71453	0.0246411	0.0246411	1.3831	0.467905
10538338	20554	Creb5	NM_172728	231991	cAMP responsive element binding protein 5	-6.3251	49.3375	68.3455	0.0743325	2.59839	0.0121103	0.0121103	1.38526	0.470157
10594248	27029	Rplp1	NM_018853	56040	ribosomal protein, large, P1	-3.77386	9019.07	12495.2	0.124628	3.78818	0.0215609	0.0215609	1.38542	0.470323
10344835	60	NA	NA	-1	NA	-5.42971	339.008	469.764	0.0866747	3.00356	0.0122225	0.0122225	1.3857	0.470615
10373330	2966	Rdh7	NM_001150749	54150	retinol dehydrogenase 7	-3.07214	24.183	33.5185	0.153302	3.91957	0.0382324	0.0382324	1.38604	0.470969
10424400	8516	Myc	NM_010849	17869	myelocytomatosis oncogene	-4.00657	1237.18	1714.81	0.117554	3.15885	0.0253165	0.0253165	1.38606	0.47099
10574153	24893	Nlrc5	NM_001033207	434341	NLR family, CARD domain containing 5	-3.04475	72.097	99.9699	0.154875	3.56635	0.044418	0.044418	1.3866	0.471552
10585599	26176	Imp3	NM_133976	102462	IMP3, U3 small nucleolar ribonucleoprotein, homolog (yeast)	-6.606	935.57	1297.92	0.0714933	3.93886	0.00287279	0.00287279	1.3873	0.47228
10585555	26172	Pstpip1	NM_011193	19200	proline-serine-threonine phosphatase-interacting protein 1	-7.42263	187.791	260.583	0.0636725	2.65678	0.00757181	0.00757181	1.38762	0.472613
10492558	15727	Smc4	NM_133786	70099	structural maintenance of chromosomes 4	-4.54947	680.254	944.277	0.103998	3.80122	0.011729	0.011729	1.38812	0.473132
10502232	16793	Aimp1	NM_007926	13722	aminoacyl tRNA synthetase complex-interacting multifunctional protein 1	-7.93255	128.509	178.396	0.0596549	2.1904	0.0118579	0.0118579	1.3882	0.473215
10558533	22900	NA	NA	-1	NA	-3.20028	3174.5	4412.84	0.14848	3.09051	0.0473178	0.0473178	1.39009	0.475178
10445992	10824	Shd	NM_001159523	20420	src homology 2 domain-containing transforming protein D	-6.25096	53.7567	74.7671	0.0761417	3.40941	0.00559676	0.00559676	1.39084	0.475956
10430846	9216	Ndufa6	NM_025987	67130	NADH dehydrogenase (ubiquinone) 1 alpha subcomplex, 6 (B14)	-3.89018	966.461	1344.42	0.122412	3.61666	0.0213784	0.0213784	1.39108	0.476205
10515960	18311	Kcnq4	NM_001081142	60613	potassium voltage-gated channel, subfamily Q, member 4	-3.93934	30.8945	42.9965	0.121054	3.76403	0.0190701	0.0190701	1.39172	0.476869
10352448	811	Dusp10	NM_022019	63953	dual specificity phosphatase 10	-8.21097	217.496	302.866	0.0581771	3.76907	0.00154169	0.00154169	1.39251	0.477688
10378568	3539	Mir22	NR_029739	387141	microRNA 22	-4.73658	461.29	642.554	0.100947	2.91684	0.0190034	0.0190034	1.39295	0.478143
10602426	28018	NA	NA	-1	NA	-3.24901	22.6889	31.6191	0.14737	3.56228	0.0371446	0.0371446	1.39359	0.478806
10379068	3583	Sdf2	NM_009143	20316	stromal cell derived factor 2	-4.32417	329.655	459.449	0.11076	2.73586	0.0274402	0.0274402	1.39373	0.478951
10371770	2821	Gas2l3	NM_001033331	237436	growth arrest-specific 2 like 3	-3.17726	1021.75	1426.25	0.151447	3.16074	0.0467049	0.0467049	1.39589	0.481185
10468517	13167	Mxi1	NM_010847	17859	Max interacting protein 1	-5.13422	45.4425	63.4707	0.0938895	2.24821	0.0279656	0.0279656	1.39673	0.482053
10458870	12158	NA	NA	-1	NA	-5.00201	385.185	538.053	0.0964002	3.4172	0.011188	0.011188	1.39687	0.482198
10459227	12193	Mir143	NR_029601	387161	microRNA 143	-3.06172	32.8034	45.8633	0.157916	3.24771	0.0494885	0.0494885	1.39813	0.483499
10481931	14600	Phf19	NM_028716	74016	PHD finger protein 19	-3.34247	133.536	186.713	0.144682	3.99952	0.0287749	0.0287749	1.39822	0.483591
10499639	16496	Cks1b	NM_016904	54124	CDC28 protein kinase 1b	-4.97958	805.664	1128.04	0.097512	3.57572	0.0101279	0.0101279	1.40014	0.485571
10428398	8957	Eif3e	NM_008388	16341	eukaryotic translation initiation factor 3, subunit E	-4.34991	561.933	788.905	0.11252	3.88818	0.012939	0.012939	1.40391	0.48945
10514333	18109	NA	NA	-1	NA	-4.53971	33.3844	46.8758	0.107864	3.63764	0.0130618	0.0130618	1.40412	0.489666
10436041	9702	NA	NA	-1	NA	-4.22581	93.3685	131.174	0.116067	3.87818	0.0143216	0.0143216	1.40491	0.490478
10361977	1789	Gm6251	NM_001101561	621697	predicted gene 6251	-3.2705	331.195	466.027	0.15066	3.78292	0.0333958	0.0333958	1.40711	0.492735
10405693	6372	Dapk1	ENSMUST00000077453	69635	death associated protein kinase 1	-6.43611	667.581	939.577	0.0766098	3.81319	0.00352761	0.00352761	1.40744	0.493073
10479740	14396	NA	NA	-1	NA	-3.99585	46.4413	65.4229	0.123725	3.57866	0.0201065	0.0201065	1.40872	0.494385
10400605	5794	Rpl10l	NM_001162933	238217	ribosomal protein L10-like	-4.82422	48.1049	67.7924	0.102595	3.9275	0.00889461	0.00889461	1.40926	0.494938
10552917	22310	NA	NA	-1	NA	-4.05938	37.7091	53.1973	0.122294	2.916	0.0284299	0.0284299	1.41073	0.496442
10426598	8745	NA	NA	-1	NA	-6.13605	38.4013	54.2474	0.0812248	3.99634	0.00358642	0.00358642	1.41265	0.498404
10498797	16413	NA	NA	-1	NA	-3.42099	42.8758	60.607	0.145958	3.9844	0.0269207	0.0269207	1.41355	0.499323
10442300	10441	NA	NA	-1	NA	-4.30102	199.186	281.663	0.116217	2.10523	0.0456437	0.0456437	1.41407	0.499854
10376950	3400	Pmp22	NM_008885	18858	peripheral myelin protein 22	-4.03675	4189.27	5928	0.124072	3.09444	0.0257912	0.0257912	1.41504	0.500843
10458589	12124	Prelid2	NM_029942	77619	PRELI domain containing 2	-2.95769	125.606	177.749	0.169369	3.99844	0.0416702	0.0416702	1.41513	0.500935
10404036	6187	Hist1h2bg	NM_178196	319181	histone cluster 1, H2bg	-4.48868	1209.84	1712.11	0.111607	2.08508	0.0427678	0.0427678	1.41516	0.500965
10471909	13512	NA	NA	-1	NA	-2.96761	4940.06	6992.78	0.168936	3.9962	0.0412909	0.0412909	1.41552	0.501332
10585377	26151	NA	NA	-1	NA	-4.94768	31.9488	45.2864	0.101728	3.83773	0.00864666	0.00864666	1.41747	0.503318
10416290	7686	Reep4	NM_180588	72549	receptor accessory protein 4	-4.59685	1100.51	1560.8	0.109667	2.6055	0.0261383	0.0261383	1.41826	0.504122
10525885	19289	NA	NA	-1	NA	-4.53511	468.729	665.212	0.111367	2.79208	0.0233775	0.0233775	1.41918	0.505058
10416406	7699	Htr2a	NM_172812	15558	5-hydroxytryptamine (serotonin) receptor 2A	-5.32997	36.0286	51.1359	0.0947835	3.99995	0.00596557	0.00596557	1.41931	0.50519
10412466	7190	Hmgcs1	NM_145942	208715	3-hydroxy-3-methylglutaryl-Coenzyme A synthase 1	-3.76321	776.508	1102.13	0.134254	2.68001	0.0397774	0.0397774	1.41934	0.50522
10416266	7681	NA	NA	-1	NA	-3.28783	142.94	202.944	0.1538	3.81718	0.0324436	0.0324436	1.41978	0.505667
10548857	21776	Hist4h4	NM_175652	320332	histone cluster 4, H4	-7.12979	537.212	763.106	0.0710249	2.3419	0.0122816	0.0122816	1.42049	0.506389
10355329	1104	Bard1	NM_007525	12021	BRCA1 associated RING domain 1	-4.11989	145.942	207.44	0.123135	3.99436	0.0146561	0.0146561	1.42139	0.507302
10500293	16588	NA	NA	-1	NA	-11.5241	69.4148	98.7235	0.0440946	3.99388	0.000326525	0.000326525	1.42223	0.508155
10358408	1378	Rgs1	NM_015811	50778	regulator of G-protein signaling 1	-4.27408	1577.25	2244.18	0.119037	2.90308	0.0251133	0.0251133	1.42284	0.508773
10561474	23279	Il28a	NM_001024673	330496	interleukin 28A	-3.93283	107.784	153.462	0.129612	3.77695	0.019045	0.019045	1.4238	0.509747
10525591	19263	Kntc1	NM_001042421	208628	kinetochore associated 1	-4.09363	114.781	163.615	0.12493	2.71464	0.0318312	0.0318312	1.42545	0.511417
10407081	6559	Depdc1b	NM_178683	218581	DEP domain containing 1B	-4.89509	285.205	406.692	0.104582	3.479	0.011444	0.011444	1.42596	0.511934
10404127	6204	Hist1h2aa	NM_175658	319163	histone cluster 1, H2aa	-7.16528	208.443	297.435	0.0715842	3.99264	0.00202242	0.00202242	1.42694	0.512925
10425207	8608	H1f0	NM_008197	14958	H1 histone family, member 0	-3.90573	3213.62	4587.02	0.131437	3.93079	0.0180464	0.0180464	1.42737	0.513359
10479514	14380	Col20a1	NM_028518	73368	collagen, type XX, alpha 1	-3.44109	58.311	83.2406	0.149232	3.57818	0.0313218	0.0313218	1.42753	0.513521
10513914	18056	Gm11487	NM_001013393	433719	predicted gene 11487	-2.8361	21.6658	30.9306	0.1811	3.98807	0.0472165	0.0472165	1.42763	0.513622
10408629	6776	1300014I06Rik	NM_025831	66895	RIKEN cDNA 1300014I06 gene	-6.05499	396.876	567.692	0.0852883	2.02897	0.025323	0.025323	1.4304	0.516419
10552871	22305	Pth2	ENSMUST00000042754	114640	parathyroid hormone 2	-6.1567	37.5226	53.7497	0.0842168	2.76303	0.0109162	0.0109162	1.43246	0.518495
10364990	2138	Eef2	NM_007907	13629	eukaryotic translation elongation factor 2	-41.5584	9502.7	13616.3	0.0124867	3.34753	1.16465e-05	1.16465e-05	1.43289	0.518928
10507589	17412	NA	NA	-1	NA	-5.23515	57.4569	82.334	0.099139	3.4068	0.00979521	0.00979521	1.43297	0.519008
10472916	13610	Cdca7	NM_025866	66953	cell division cycle associated 7	-3.32194	152.531	218.577	0.156245	3.99004	0.0294353	0.0294353	1.433	0.519039
10606542	28553	NA	NA	-1	NA	-3.33051	1620.35	2322.35	0.155916	3.6612	0.0332368	0.0332368	1.43324	0.51928
10484925	14961	Gm13777	XM_915186	279067	predicted gene 13777	-5.41716	90.1803	129.343	0.0960502	2.28507	0.0240429	0.0240429	1.43427	0.520317
10580137	25511	Mir181c	NR_029821	723819	microRNA 181c	-5.50644	69.7715	100.115	0.0946068	2.32032	0.0223875	0.0223875	1.4349	0.52095
10425287	8618	Kdelr3	NM_134090	105785	KDEL (Lys-Asp-Glu-Leu) endoplasmic reticulum protein retention receptor 3	-3.47758	37.391	53.6633	0.149887	3.5258	0.031103	0.031103	1.43519	0.521242
10574098	24879	Nlrc5	NM_001033207	434341	NLR family, CARD domain containing 5	-2.7841	41.102	59.037	0.187642	3.97985	0.0498933	0.0498933	1.43635	0.522407
10492888	15763	NA	NA	-1	NA	-8.13619	88.9225	127.768	0.0642689	3.70999	0.00170047	0.00170047	1.43684	0.522899
10356329	1186	NA	NA	-1	NA	-6.26995	29.048	41.7384	0.0834034	2.18676	0.0196033	0.0196033	1.43688	0.52294
10404051	6191	Hist1h4d	NM_175654	319156	histone cluster 1, H4d	-11.9861	8976.59	12900.4	0.0436482	3.07871	0.00110278	0.00110278	1.43711	0.52317
10591517	26730	Cdkn2d	NM_009878	12581	cyclin-dependent kinase inhibitor 2D (p19, inhibits CDK4)	-9.95162	114.282	164.325	0.0526501	3.65213	0.000892139	0.000892139	1.43789	0.523953
10562667	23410	NA	NA	-1	NA	-5.36549	408.322	587.447	0.0978013	2.44985	0.0208718	0.0208718	1.43869	0.524756
10412773	7231	Slc4a7	NM_001033270	218756	solute carrier family 4, sodium bicarbonate cotransporter, member 7	-3.61204	162.947	235.034	0.146308	3.35329	0.0303214	0.0303214	1.4424	0.528471
10572456	24723	Jund	NM_010592	16478	Jun proto-oncogene related gene d	-4.03636	790.817	1140.99	0.131026	3.2776	0.0231183	0.0231183	1.4428	0.528871
10489357	15368	Jph2	NM_021566	59091	junctophilin 2	-4.53303	29.964	43.2737	0.116977	2.38561	0.0322985	0.0322985	1.44419	0.530261
10478160	14229	Fam83d	NM_027975	71878	family with sequence similarity 83, member D	-4.48189	106.25	153.514	0.118458	3.84721	0.0119922	0.0119922	1.44484	0.53091
10490287	15477	Gm14407	XM_915945	635470	predicted gene 14407	-4.36624	1911.29	2761.51	0.121595	3.29834	0.0182261	0.0182261	1.44484	0.53091
10448307	11080	Tnfrsf12a	NM_013749	27279	tumor necrosis factor receptor superfamily, member 12a	-5.02902	89.5224	129.371	0.105626	3.63008	0.00944138	0.00944138	1.44513	0.531199
10578037	25274	NA	NA	-1	NA	-8.59833	323.124	466.977	0.0617872	3.74216	0.0013463	0.0013463	1.4452	0.531269
10360460	1643	Chml	NM_021350	12663	choroideremia-like	-3.32644	108.698	157.239	0.160122	3.05731	0.0436071	0.0436071	1.44657	0.532636
10475866	13984	Bcl2l11	NM_207680	12125	BCL2-like 11 (apoptosis facilitator)	-3.29206	65.109	94.2521	0.162108	3.99076	0.0302607	0.0302607	1.4476	0.533663
10456246	11879	NA	NA	-1	NA	-4.37972	250.586	365.007	0.123893	2.27232	0.0382093	0.0382093	1.45661	0.542615
10427083	8794	Eif4b	NM_145625	75705	eukaryotic translation initiation factor 4B	-7.69076	1959.75	2855.19	0.0705937	2.49461	0.00848264	0.00848264	1.45692	0.542922
10364035	2028	Gm5779	NR_033602	544707	ribosomal protein, large, P0 pseudogene	-3.552	297.777	434.518	0.153487	3.768	0.0262304	0.0262304	1.45921	0.545188
10487577	15179	Ckap2l	NM_181589	70466	cytoskeleton associated protein 2-like	-3.06153	298.594	436.263	0.178673	3.39796	0.046635	0.046635	1.46106	0.547015
10357249	1279	Steap3	NM_001085409	68428	STEAP family member 3	-4.14535	136.456	199.544	0.132262	2.84043	0.0283322	0.0283322	1.46233	0.548269
10459768	12249	NA	NA	-1	NA	-3.78715	455.866	666.649	0.144783	2.72585	0.038077	0.038077	1.46238	0.548318
10500181	16578	NA	NA	-1	NA	-5.04594	2884.91	4219.79	0.10873	3.93907	0.00755145	0.00755145	1.46271	0.548644
10352945	858	NA	NA	-1	NA	-7.89027	941.214	1379.45	0.0698957	3.97846	0.0014268	0.0014268	1.4656	0.551491
10548735	21761	Dusp16	NM_130447	70686	dual specificity phosphatase 16	-4.45284	165.938	243.523	0.124283	2.39362	0.0333659	0.0333659	1.46755	0.55341
10554281	22434	Fanci	NM_145946	208836	Fanconi anemia, complementation group I	-7.08417	145.456	213.551	0.0782018	2.41929	0.0113285	0.0113285	1.46814	0.55399
10467637	13090	Arhgap19	NM_027667	71085	Rho GTPase activating protein 19	-4.10107	231.836	340.56	0.135283	3.96264	0.0151263	0.0151263	1.46897	0.554805
10408200	6713	Hist1h4f	NM_175655	319157	histone cluster 1, H4f	-3.49926	1014.44	1490.96	0.158764	3.90624	0.0258916	0.0258916	1.46973	0.555551
10365134	2153	NA	NA	-1	NA	-5.75247	472.116	694.446	0.0967796	2.98262	0.0106042	0.0106042	1.47092	0.556719
10498651	16399	NA	NA	-1	NA	-4.73368	45.4989	66.9417	0.117683	3.36646	0.0137187	0.0137187	1.47128	0.557072
10365727	2212	NA	NA	-1	NA	-8.08769	1033.89	1521.18	0.0688838	3.65883	0.00183781	0.00183781	1.47132	0.557111
10547200	21586	NA	NA	-1	NA	-7.12768	193.28	284.38	0.0781637	2.57326	0.00927051	0.00927051	1.47133	0.557121
10528915	19590	Tyms	NM_021288	22171	thymidylate synthase	-3.90681	271.155	399.025	0.142664	3.27459	0.0253855	0.0253855	1.47158	0.557366
10379936	3663	Tbx2	NM_009324	21385	T-box 2	-3.86794	59.4331	87.5594	0.14452	3.98212	0.0181774	0.0181774	1.47324	0.558992
10461439	12434	Fads1	NM_146094	76267	fatty acid desaturase 1	-5.03625	1868.88	2753.37	0.111	2.89043	0.0164931	0.0164931	1.47327	0.559022
10355325	1102	Bard1	NM_007525	12021	BRCA1 associated RING domain 1	-8.54241	41.8513	61.7105	0.0655837	2.90915	0.00378599	0.00378599	1.47452	0.560245
10557455	22810	NA	NA	-1	NA	-10.8278	175.146	258.513	0.0518743	2.0505	0.00771552	0.00771552	1.47599	0.561683
10385043	4193	Npm1	NM_008722	18148	nucleophosmin 1	-3.46266	606.71	895.964	0.162428	3.40757	0.0332323	0.0332323	1.47676	0.562435
10504417	17049	Hrct1	ENSMUST00000095109	100039781	histidine rich carboxyl terminus 1	-2.81858	36.3868	53.7494	0.199688	3.93894	0.0487524	0.0487524	1.47717	0.562836
10586614	26283	C2cd4b	NM_001081314	75697	C2 calcium-dependent domain containing 4B	-7.06944	119.098	176.067	0.0797764	3.3111	0.00417406	0.00417406	1.47834	0.563978
10408077	6676	Hist1h2ak	ENSMUST00000074752	319169	histone cluster 1, H2ak	-4.63101	4870.47	7203.81	0.121938	3.0644	0.0180965	0.0180965	1.47908	0.5647
10580058	25502	2210011C24Rik	ENSMUST00000056686	70134	RIKEN cDNA 2210011C24 gene	-6.08382	152.412	225.475	0.0928684	3.48032	0.00572795	0.00572795	1.47938	0.564993
10588283	26429	Rab6b	NM_173781	270192	RAB6B, member RAS oncogene family	-3.13043	267.281	395.445	0.180525	3.96673	0.0355748	0.0355748	1.47951	0.565119
10585284	26141	NA	NA	-1	NA	-4.32362	548.277	811.279	0.130745	2.08027	0.0461695	0.0461695	1.47969	0.565295
10527158	19420	Fscn1	NM_007984	14086	fascin homolog 1, actin bundling protein (Strongylocentrotus purpuratus)	-3.93211	43.3724	64.1986	0.143883	3.3126	0.024401	0.024401	1.48017	0.565763
10452709	11528	Ndc80	NM_023294	67052	NDC80 homolog, kinetochore complex component (S. cerevisiae)	-5.60367	126.276	187.046	0.10115	2.05067	0.0287354	0.0287354	1.48124	0.566805
10495574	16047	Sass6	NM_028349	72776	spindle assembly 6 homolog (C. elegans)	-3.17929	139.987	207.435	0.178456	3.23787	0.0450936	0.0450936	1.48181	0.56736
10389395	4633	Brip1	NM_178309	237911	BRCA1 interacting protein C-terminal helicase 1	-4.16065	129.518	191.963	0.13644	3.31926	0.0206828	0.0206828	1.48214	0.567682
10586157	26236	Rpl4	NM_024212	67891	ribosomal protein L4	-10.9745	1375.26	2039.86	0.0518262	3.53121	0.000746527	0.000746527	1.48325	0.568762
10582310	25736	Mvd	NM_138656	192156	mevalonate (diphospho) decarboxylase	-4.20883	294.463	436.912	0.135253	3.69489	0.0160559	0.0160559	1.48376	0.569258
10442580	10468	Rps2	NM_008503	16898	ribosomal protein S2	-6.04616	4246.78	6310.7	0.0945117	2.78511	0.0111951	0.0111951	1.486	0.571434
10566993	24095	Galntl4	NM_173739	233733	UDP-N-acetyl-alpha-D-galactosamine:polypeptide N-acetylgalactosaminyltransferase-like 4	-6.05833	91.2012	135.54	0.0943493	2.128	0.0225329	0.0225329	1.48617	0.571599
10444927	10677	Nrm	NM_134122	106582	nurim (nuclear envelope membrane protein)	-7.08552	967.227	1437.67	0.0807006	2.31998	0.0128002	0.0128002	1.48638	0.571803
10388880	4577	Tmem97	NM_133706	69071	transmembrane protein 97	-6.59484	407.49	606.27	0.0869155	3.93647	0.00289678	0.00289678	1.48781	0.57319
10529285	19624	Nkx1-1	ENSMUST00000030994	672284	NK1 transcription factor related, locus 1 (Drosophila)	-5.63414	59.9169	89.2341	0.101991	3.20709	0.00922222	0.00922222	1.4893	0.574634
10396511	5318	Syne2	NM_001005510	319565	synaptic nuclear envelope 2	-4.09412	49.555	73.8415	0.140543	2.26553	0.0441796	0.0441796	1.49009	0.575399
10382300	3913	Map2k6	NM_011943	26399	mitogen-activated protein kinase kinase 6	-5.10856	50.8467	75.9066	0.113157	3.98173	0.00702682	0.00702682	1.49285	0.578069
10356482	1204	NA	NA	-1	NA	-3.61658	82.7636	123.602	0.159995	3.3706	0.0299563	0.0299563	1.49343	0.57863
10573198	24799	Dnajb1	NM_018808	81489	DnaJ (Hsp40) homolog, subfamily B, member 1	-3.28143	516.625	771.951	0.176568	3.8857	0.031789	0.031789	1.49422	0.579393
10382795	3958	NA	NA	-1	NA	-14.3538	2118.02	3165.23	0.0403791	3.04629	0.000675449	0.000675449	1.49443	0.579595
10502196	16786	Rpl34	NM_026724	68436	ribosomal protein L34	-7.32834	1022.38	1527.94	0.0790974	2.45568	0.0100014	0.0100014	1.49449	0.579653
10383850	4063	NA	NA	-1	NA	-12.5262	666.038	997.108	0.0464742	3.92718	0.000260132	0.000260132	1.49707	0.582142
10600973	27835	Igbp1	NM_008784	18518	immunoglobulin (CD79A) binding protein 1	-5.98659	282.139	423.884	0.0980958	3.47994	0.00603605	0.00603605	1.50239	0.587259
10604599	28290	NA	NA	-1	NA	-3.50484	123.929	186.471	0.168179	3.33337	0.0332815	0.0332815	1.50466	0.589438
10407120	6561	NA	NA	-1	NA	-3.11892	145.748	219.555	0.189521	3.84723	0.037498	0.037498	1.5064	0.591105
10377439	3434	Per1	NM_001159367	18626	period homolog 1 (Drosophila)	-3.6931	346.499	522.229	0.160253	3.02346	0.0339927	0.0339927	1.50716	0.591833
10399352	5634	NA	NA	-1	NA	-6.98663	71.8824	108.476	0.0849708	3.49872	0.00357995	0.00357995	1.50907	0.59366
10499483	16482	Fdps	NM_001253751	110196	farnesyl diphosphate synthetase	-4.73283	1065.79	1608.84	0.125526	2.5346	0.0258624	0.0258624	1.50953	0.594099
10553555	22366	NA	NA	-1	NA	-4.78102	46.3002	69.8927	0.124267	2.86574	0.0192908	0.0192908	1.50956	0.594128
10507594	17413	Slc2a1	NM_011400	20525	solute carrier family 2 (facilitated glucose transporter), member 1	-5.27028	3667.22	5539.13	0.112892	2.84813	0.0151573	0.0151573	1.51044	0.594969
10503833	16981	NA	NA	-1	NA	-3.74207	795.892	1202.47	0.159098	3.99851	0.0200983	0.0200983	1.51085	0.59536
10572800	24762	Klf2	ENSMUST00000067912	16598	Kruppel-like factor 2 (lung)	-3.4754	346.481	523.503	0.171325	3.72621	0.028527	0.028527	1.51091	0.595418
10523297	19049	Ccng2	ENSMUST00000031331	12452	cyclin G2	-6.49689	503.806	761.625	0.0917691	2.23346	0.0172041	0.0172041	1.51174	0.59621
10560181	23114	Gltscr2	NM_133831	68077	glioma tumor suppressor candidate region gene 2	-5.64051	888.769	1345.46	0.106057	3.03321	0.0107038	0.0107038	1.51384	0.598213
10516246	18343	Cdca8	NM_026560	52276	cell division cycle associated 8	-5.15582	161.173	244.903	0.11707	3.83224	0.00753911	0.00753911	1.5195	0.603597
10521090	18826	Tacc3	NM_001040435	21335	transforming, acidic coiled-coil containing protein 3	-5.29829	184.654	281.014	0.114342	3.70884	0.00750951	0.00750951	1.52184	0.605817
10441093	10303	Erg	NM_133659	13876	avian erythroblastosis virus E-26 (v-ets) oncogene related	-3.61708	609.273	927.917	0.167789	2.58717	0.0461507	0.0461507	1.52299	0.606906
10603649	28154	NA	NA	-1	NA	-3.6455	631.496	963.267	0.1671	3.65229	0.0255568	0.0255568	1.52537	0.609159
10540034	20765	Aldh1l1	ENSMUST00000032175	107747	aldehyde dehydrogenase 1 family, member L1	-4.98711	447.413	682.951	0.12235	2.55147	0.0225421	0.0225421	1.52644	0.610171
10461775	12479	NA	NA	-1	NA	-4.94057	99.544	152.235	0.124053	3.41889	0.0116074	0.0116074	1.52932	0.61289
10528911	19588	NA	NA	-1	NA	-6.54139	279.331	427.441	0.0938254	2.64912	0.0105364	0.0105364	1.53023	0.613749
10562360	23363	Gpi1	NM_008155	14751	glucose phosphate isomerase 1	-7.94275	6123.4	9396.13	0.0777733	2.04006	0.0146172	0.0146172	1.53446	0.617731
10463930	12717	Mxi1	NM_010847	17859	Max interacting protein 1	-6.63433	159.76	245.166	0.0931295	3.82682	0.00312818	0.00312818	1.53459	0.617853
10515253	18222	Uqcrh	NM_025641	66576	ubiquinol-cytochrome c reductase hinge protein	-6.53145	793.824	1218.33	0.0946217	2.35614	0.0147199	0.0147199	1.53476	0.618013
10447891	11010	Acat2	ENSMUST00000007005	110460	acetyl-Coenzyme A acetyltransferase 2	-8.8234	443.374	681.034	0.0701772	2.95364	0.00325921	0.00325921	1.53602	0.619197
10493137	15783	Iqgap3	NM_001033484	404710	IQ motif containing GTPase activating protein 3	-3.94293	159.372	245.074	0.157452	3.12158	0.027034	0.027034	1.53775	0.620821
10425364	8630	Atf4	NM_009716	11911	activating transcription factor 4	-5.28709	259.426	399.003	0.11747	3.70908	0.00756163	0.00756163	1.53802	0.621074
10598499	27494	NA	NA	-1	NA	-6.18723	395.705	608.796	0.100455	3.27743	0.00652779	0.00652779	1.53851	0.621534
10545588	21413	Hk2	ENSMUST00000000642	15277	hexokinase 2	-3.03174	269.208	414.422	0.205289	3.96958	0.0391002	0.0391002	1.53941	0.622378
10471951	13517	NA	NA	-1	NA	-14.0236	50.0056	76.9875	0.0443921	3.97336	0.000156452	0.000156452	1.53958	0.622537
10428554	8977	Eif3h	NM_080635	68135	eukaryotic translation initiation factor 3, subunit H	-10.1069	2997.73	4619.04	0.0617126	2.66408	0.00337287	0.00337287	1.54085	0.623726
10582712	25783	Egln1	NM_053207	112405	EGL nine homolog 1 (C. elegans)	-5.33571	389.38	600.438	0.117105	2.94043	0.0135411	0.0135411	1.54204	0.62484
10538832	20613	Mad2l1	NM_019499	56150	MAD2 mitotic arrest deficient-like 1	-4.279	1007.95	1555.34	0.146251	2.01419	0.0498857	0.0498857	1.54307	0.625804
10551347	22097	Blvrb	NM_144923	233016	biliverdin reductase B (flavin reductase (NADPH))	-5.66681	878.037	1355.41	0.110534	2.02563	0.0289108	0.0289108	1.54368	0.626374
10451805	11447	Sgol1	NM_028232	72415	shugoshin-like 1 (S. pombe)	-4.40694	196.567	303.497	0.142197	3.96347	0.0118694	0.0118694	1.54398	0.626654
10455599	11819	NA	NA	-1	NA	-6.53885	153.262	236.731	0.0959262	2.81511	0.00881784	0.00881784	1.54461	0.627243
10599192	27593	Lonrf3	NM_028894	74365	LON peptidase N-terminal domain and ring finger 3	-5.35756	57.4854	88.8245	0.117173	2.21132	0.0265306	0.0265306	1.54517	0.627766
10373912	3058	Osm	ENSMUST00000075221	18413	oncostatin M	-3.90186	932.588	1441.08	0.160906	3.97259	0.0177444	0.0177444	1.54524	0.627831
10390502	4733	Rpl23	NM_022891	65019	ribosomal protein L23	-9.48822	262.669	406.349	0.0663427	2.74311	0.00355172	0.00355172	1.547	0.629473
10494407	15936	Hist2h2bb	NM_175666	319189	histone cluster 2, H2bb	-5.04273	276.518	427.927	0.124931	2.05927	0.0349751	0.0349751	1.54756	0.629995
10364319	2059	Gm10142	NM_001205035	100502921	predicted gene 10142	-3.22676	107.2	165.944	0.195363	3.38604	0.0407133	0.0407133	1.54798	0.630387
10396606	5319	Syne2	ENSMUST00000044217	319565	synaptic nuclear envelope 2	-3.82665	77.7429	120.448	0.165061	3.32343	0.0261928	0.0261928	1.54931	0.631626
10505612	17207	NA	NA	-1	NA	-6.66028	4335.25	6723.56	0.0950578	3.22336	0.00549084	0.00549084	1.55091	0.633115
10557481	22813	Ypel3	NM_026875	66090	yippee-like 3 (Drosophila)	-4.84324	1090.56	1691.74	0.130789	2.11911	0.0356988	0.0356988	1.55126	0.633441
10526181	19321	Gatsl2	NM_030719	80909	GATS protein-like 2	-3.76465	193.088	299.556	0.168294	2.73058	0.0385071	0.0385071	1.5514	0.633571
10464285	12743	NA	NA	-1	NA	-3.80509	20.6737	32.0807	0.166594	2.37077	0.0476209	0.0476209	1.55176	0.633905
10561552	23287	Eif3k	NM_028659	73830	eukaryotic translation initiation factor 3, subunit K	-14.1695	899.197	1400.47	0.0451109	2.63886	0.00145492	0.00145492	1.55747	0.639204
10516640	18382	Eif3i	NM_018799	54709	eukaryotic translation initiation factor 3, subunit I	-5.62203	326.923	509.31	0.113765	3.64654	0.00645936	0.00645936	1.55789	0.639593
10408197	6712	Hist1h2bh	ENSMUST00000078156	319182	histone cluster 1, H2bh	-5.06335	1140.8	1781.39	0.126982	2.31338	0.0270624	0.0270624	1.56152	0.642951
10375027	3157	NA	NA	-1	NA	-5.4626	308.778	482.675	0.117981	2.06646	0.0296922	0.0296922	1.56318	0.644484
10427166	8801	Espl1	NM_001014976	105988	extra spindle poles-like 1 (S. cerevisiae)	-4.17654	139.369	218.343	0.155077	3.84307	0.015169	0.015169	1.56666	0.647692
10583314	25860	Taf1d	BC056964	75316	TATA box binding protein (Tbp)-associated factor, RNA polymerase I, D	-3.87756	1350.37	2115.59	0.16704	3.75517	0.02013	0.02013	1.56668	0.647711
10388679	4554	NA	NA	-1	NA	-5.90455	90.5758	142.099	0.110034	2.45601	0.016619	0.016619	1.56884	0.649698
10597459	27345	NA	NA	-1	NA	-4.99572	94.4797	148.401	0.130397	2.14012	0.0328796	0.0328796	1.57072	0.651426
10530625	19755	NA	NA	-1	NA	-5.61792	334.877	526.197	0.116052	3.81313	0.00568535	0.00568535	1.57131	0.651968
10361640	1748	NA	NA	-1	NA	-4.43523	68.6067	107.826	0.147069	3.43073	0.0159919	0.0159919	1.57166	0.652289
10368175	2480	Pde7b	NM_013875	29863	phosphodiesterase 7B	-10.2684	163.048	256.426	0.0636166	2.49403	0.0042008	0.0042008	1.5727	0.653243
10458195	12083	Cdc25c	NM_009860	12532	cell division cycle 25C	-5.98697	78.6803	123.862	0.109347	2.76834	0.0116808	0.0116808	1.57424	0.654656
10412267	7171	Itga2	NM_008396	16398	integrin alpha 2	-3.10629	52.0562	82.1443	0.211858	3.9142	0.0370714	0.0370714	1.57799	0.658088
10549588	21841	Rps9	NM_029767	76846	ribosomal protein S9	-4.04905	1687.75	2668.73	0.163261	3.89516	0.0163321	0.0163321	1.58124	0.661056
10442932	10506	Tmem8	NM_021793	60455	transmembrane protein 8 (five membrane-spanning domains)	-5.0005	138.833	219.962	0.132768	2.1381	0.0328815	0.0328815	1.58437	0.663909
10362939	1919	NA	NA	-1	NA	-3.68976	55.3957	88.0376	0.181135	2.54146	0.0454251	0.0454251	1.58925	0.668346
10347748	335	Acsl3	NM_028817	74205	acyl-CoA synthetase long-chain family member 3	-3.34065	66.5918	105.842	0.200107	3.93474	0.0295455	0.0295455	1.58941	0.668491
10504337	17042	Car9	NM_139305	230099	carbonic anhydrase 9	-4.52812	284.772	453.407	0.148184	3.22597	0.0172124	0.0172124	1.59217	0.670994
10376459	3351	NA	NA	-1	NA	-4.17004	494.292	787.248	0.161019	2.26796	0.0424564	0.0424564	1.59268	0.671456
10408212	6717	NA	NA	-1	NA	-8.19236	578.854	924.015	0.0823594	3.9427	0.00128618	0.00128618	1.59628	0.674714
10446229	10846	Tnfsf9	NM_009404	21950	tumor necrosis factor (ligand) superfamily, member 9	-3.83327	92.9916	148.587	0.176387	3.74904	0.0209281	0.0209281	1.59786	0.676141
10590494	26619	Kif15	NM_010620	209737	kinesin family member 15	-3.47828	178.914	285.896	0.194413	3.62929	0.0296822	0.0296822	1.59795	0.676222
10456383	11894	Impa2	NM_053261	114663	inositol (myo)-1(or 4)-monophosphatase 2	-3.57802	135.409	216.65	0.189501	3.83158	0.0249453	0.0249453	1.59997	0.678045
10345752	160	Il1r2	NM_010555	16178	interleukin 1 receptor, type II	-3.11873	792.744	1269.45	0.217807	3.85276	0.0374315	0.0374315	1.60134	0.67928
10567216	24119	Rps15a	NM_170669	267019	ribosomal protein S15A	-5.33141	270.967	434.176	0.127577	3.77506	0.00700418	0.00700418	1.60232	0.680162
10510546	17702	Eno1	NM_023119	13806	enolase 1, alpha non-neuron	-4.68062	5694.05	9133.81	0.145656	3.85932	0.0102926	0.0102926	1.6041	0.681764
10404059	6194	Hist1h1c	NM_015786	50708	histone cluster 1, H1c	-4.27656	3834.38	6166.69	0.160293	3.93114	0.013373	0.013373	1.60826	0.685501
10607002	28620	NA	NA	-1	NA	-20.7681	2254.27	3629.66	0.0330881	2.37035	0.000975521	0.000975521	1.61013	0.687177
10439237	10051	NA	NA	-1	NA	-5.22129	52.5015	84.5493	0.13166	2.3527	0.0243722	0.0243722	1.61042	0.687437
10371591	2810	4930547N16Rik	NM_029249	75317	RIKEN cDNA 4930547N16 gene	-4.78452	101.385	163.71	0.144486	2.81951	0.0199675	0.0199675	1.61474	0.691302
10404063	6196	Hist1h2ab	NM_175660	319172	histone cluster 1, H2ab	-4.32373	330.289	533.482	0.15998	2.01933	0.0487052	0.0487052	1.6152	0.691713
10499216	16455	Pear1	NM_028460	73182	platelet endothelial aggregation receptor 1	-4.00618	155.983	252.449	0.173382	3.56228	0.0201272	0.0201272	1.61843	0.694595
10415778	7618	Arl11	NM_177337	219144	ADP-ribosylation factor-like 11	-7.30926	232.826	376.886	0.0950682	3.63522	0.00267797	0.00267797	1.61875	0.69488
[truncated: 147 more rows]

## Sheet: BMMC dKO vs CTR
Row.names	UNIT_ID	GeneSymbol	GeneAccession	EntrezID	GeneName	Statistics	Mean1	Mean2	StandardError	DegreeOfFreedom	P-Value	P-Adjusted	FoldChange	log2FC
10432675	9368	I730030J21Rik	NR_045781	619313	RIKEN cDNA I730030J21 gene	16.4713	3693.67	135.925	0.289241	2.06834	0.00316618	0.00316618	0.0367994	-4.76417
10503382	16945	Runx1t1	NM_001111027	12395	runt-related transcription factor 1; translocated to, 1 (cyclin D-related)	20.1651	635.229	32.6409	0.212373	2.04378	0.00221088	0.00221088	0.0513845	-4.28252
10445977	10822	Ebi3	NM_015766	50498	Epstein-Barr virus induced gene 3	21.8816	889.271	65.3297	0.172145	3.21574	0.000131084	0.000131084	0.0734643	-3.76681
10556082	22669	Ppfibp2	NM_008905	19024	PTPRF interacting protein, binding protein 2 (liprin beta 2)	12.7455	769.105	149.57	0.185349	2.38001	0.00302513	0.00302513	0.194472	-2.36237
10606640	28576	Nox1	NM_172203	237038	NADPH oxidase 1	8.76295	110.536	24.6506	0.247043	2.62812	0.00513622	0.00513622	0.223009	-2.16483
10560685	23175	Bcl3	NM_033601	12051	B cell leukemia/lymphoma 3	20.2157	384.725	103.663	0.0935872	2.20117	0.00152693	0.00152693	0.269446	-1.89193
10541333	20884	Slc6a12	NM_133661	14411	solute carrier family 6 (neurotransmitter transporter, betaine/GABA), member 12	22.0121	4098.22	1191.7	0.0809542	3.95864	2.74036e-05	2.74036e-05	0.290786	-1.78197
10430006	9128	Slc39a4	NM_028064	72027	solute carrier family 39 (zinc transporter), member 4	13.6091	1500.63	454.039	0.12673	2.08558	0.00453173	0.00453173	0.302566	-1.72468
10475544	13959	Sema6d	NM_199241	214968	sema domain, transmembrane domain (TM), and cytoplasmic domain, (semaphorin) 6D	7.60949	179.84	54.5047	0.226331	3.99072	0.00161572	0.00161572	0.303073	-1.72226
10559261	22971	Cd81	NM_133655	12520	CD81 antigen	19.1508	3185.15	991.339	0.0879289	3.79942	6.40471e-05	6.40471e-05	0.311238	-1.68391
10435288	9630	Muc13	NM_010739	17063	mucin 13, epithelial transmembrane	12.4581	923.547	298.646	0.130738	2.0607	0.00569681	0.00569681	0.323368	-1.62875
10559248	22970	Tspan32	ENSMUST00000075172	27027	tetraspanin 32	11.3044	155.239	52.5174	0.13832	2.27816	0.00476352	0.00476352	0.3383	-1.56362
10562234	23345	Hpn	NM_001110252	15451	hepsin	12.9898	632.303	214.637	0.119995	3.0109	0.000967327	0.000967327	0.339453	-1.55872
10520388	18764	Rbm33	NM_028234	381626	RNA binding motif protein 33	13.3236	511.13	175.411	0.115806	3.99999	0.00018346	0.00018346	0.343183	-1.54295
10469404	13277	Cacnb2	NM_023116	12296	calcium channel, voltage-dependent, beta 2 subunit	12.3578	148.223	52.8682	0.120353	3.28333	0.000726596	0.000726596	0.35668	-1.4873
10358399	1377	Rgs13	ENSMUST00000111941	246709	regulator of G-protein signaling 13	5.92235	3226.31	1194.34	0.242078	2.84742	0.0111244	0.0111244	0.370188	-1.43367
10346799	251	Icos	NM_017480	54167	inducible T cell co-stimulator	5.64109	154.048	58.422	0.247966	3.11983	0.00991225	0.00991225	0.379245	-1.3988
10395273	5190	Gdap10	BC052902	100504486	ganglioside-induced differentiation-associated-protein 10	5.37461	520.929	199.545	0.257577	3.71641	0.0071174	0.0071174	0.383055	-1.38438
10490302	15482	Zfp931	NM_001162922	353208	zinc finger protein 931	3.98515	67.9061	26.5099	0.340517	2.23084	0.0479436	0.0479436	0.390391	-1.35701
10527012	19410	Lfng	NM_008494	16848	LFNG O-fucosylpeptide 3-beta-N-acetylglucosaminyltransferase	10.5866	1786.56	699.822	0.127721	3.93673	0.000489522	0.000489522	0.391714	-1.35213
10579812	25470	Ednra	NM_010332	13617	endothelin receptor type A	4.18496	1074.43	426.395	0.318595	3.81857	0.0152712	0.0152712	0.396858	-1.33331
10398907	5591	Pld4	NM_178911	104759	phospholipase D family, member 4	5.80139	106.311	43.0394	0.22487	2.73485	0.0130977	0.0130977	0.404845	-1.30456
10420247	8125	Mcpt4	NM_010779	17227	mast cell protease 4	5.30591	7159.93	2899.41	0.245799	3.99812	0.00607091	0.00607091	0.40495	-1.30418
10553956	22396	Tm2d3	ENSMUST00000065574	68634	TM2 domain containing 3	11.474	725.725	310.795	0.106629	3.30519	0.000893225	0.000893225	0.428254	-1.22346
10516266	18345	Zc3h12a	NM_153159	230738	zinc finger CCCH type containing 12A	7.54153	739.464	327.518	0.155791	3.73945	0.00215695	0.00215695	0.442913	-1.1749
10494632	15961	Adam30	NM_027665	71078	a disintegrin and metallopeptidase domain 30	4.48934	51.483	23.075	0.257892	2.25892	0.0367028	0.0367028	0.448206	-1.15777
10384486	4131	Etaa1	NM_026576	68145	Ewing's tumor-associated antigen 1	6.03897	166.668	78.5523	0.179708	3.71642	0.00478918	0.00478918	0.471311	-1.08525
10473125	13639	Itga4	NM_010576	16401	integrin alpha 4	6.72521	1493.5	718.366	0.157007	3.99246	0.0025634	0.0025634	0.480996	-1.0559
10592376	26833	Olfr917	NM_001011864	258183	olfactory receptor 917	2.99911	87.1476	42.8557	0.341426	3.37558	0.0496568	0.0496568	0.49176	-1.02397
10560695	23176	Ceacam16	NM_001033419	330483	carcinoembryonic antigen-related cell adhesion molecule 16	10.9299	596.546	297.41	0.0918743	3.69719	0.000600595	0.000600595	0.498554	-1.00418
10590830	26647	AK129341	ENSMUST00000037397	234915	cDNA sequence AK129341	6.68343	157.954	78.9058	0.149819	2.036	0.0206898	0.0206898	0.499549	-1.0013
10554599	22462	Adamtsl3	NM_001190374	269959	ADAMTS-like 3	4.12436	468.858	237.714	0.237593	2.81794	0.029133	0.029133	0.507007	-0.979922
10362210	1825	Med23	NM_001166416	70208	mediator complex subunit 23	7.71589	1011.99	516.289	0.125836	3.87695	0.00172293	0.00172293	0.510174	-0.970939
10389025	4594	Myo1d	ENSMUST00000041065	338367	myosin ID	10.2188	947.136	483.395	0.0949588	2.58365	0.0037032	0.0037032	0.510376	-0.970368
10389022	4593	Myo1d	NM_177390	338367	myosin ID	10.242	882.745	454.17	0.0936111	3.1542	0.00159248	0.00159248	0.514498	-0.958763
10444223	10610	H2-Oa	NM_008206	15001	histocompatibility 2, O region alpha locus	11.7203	239.477	125.2	0.0798316	3.75109	0.000431783	0.000431783	0.522806	-0.935652
10395259	5189	Nampt	NM_021524	59027	nicotinamide phosphoribosyltransferase	5.71523	2289.53	1212.73	0.160412	3.99885	0.00464062	0.00464062	0.529685	-0.916793
10472757	13600	Cybrd1	NM_028593	73649	cytochrome b reductase 1	4.00183	513.252	272.033	0.228867	2.65611	0.0349703	0.0349703	0.530019	-0.915884
10450501	11286	Tnf	NM_013693	21926	tumor necrosis factor	12.0624	2182.35	1157.52	0.075843	2.60305	0.00235107	0.00235107	0.530399	-0.91485
10412345	7177	Parp8	NM_001081009	52552	poly (ADP-ribose) polymerase family, member 8	2.95552	95.5257	51.5067	0.301514	3.77535	0.0448587	0.0448587	0.539192	-0.891129
10428209	8933	NA	NA	-1	NA	7.79311	1286.45	693.998	0.114254	3.57044	0.00230185	0.00230185	0.539466	-0.890396
10506397	17297	Mier1	NM_027696	71148	mesoderm induction early response 1 homolog (Xenopus laevis	3.87785	1406.03	759.157	0.229292	3.09615	0.028693	0.028693	0.539928	-0.889161
10487722	15196	Slc4a11	NM_001081162	269356	solute carrier family 4, sodium bicarbonate transporter-like, member 11	4.52586	200.627	109.03	0.194393	3.90413	0.0112226	0.0112226	0.543445	-0.879794
10467730	13095	Morn4	NM_198108	226123	MORN repeat containing 4	4.87592	126.125	68.9747	0.178575	3.88163	0.00883059	0.00883059	0.546876	-0.870714
10508961	17549	Slc30a2	NM_001039677	230810	solute carrier family 30 (zinc transporter), member 2	7.24441	910.523	502.213	0.118491	2.48546	0.00990856	0.00990856	0.551565	-0.858397
10496569	16146	Gbp7	NM_145545	229900	guanylate binding protein 7	4.19095	843.987	466.107	0.204383	3.08036	0.0235144	0.0235144	0.552268	-0.85656
10400546	5783	Fbxo33	NM_001033156	70611	F-box protein 33	7.15664	1581.82	873.723	0.119656	2.02894	0.0182486	0.0182486	0.552353	-0.856338
10369388	2615	Unc5b	NM_029770	107449	unc-5 homolog B (C. elegans)	6.51523	209.426	116.309	0.130231	3.29531	0.00547253	0.00547253	0.555368	-0.848484
10368647	2535	Dse	NM_172508	212898	dermatan sulfate epimerase	6.14717	231.402	129.198	0.136781	2.95792	0.00902341	0.00902341	0.558328	-0.840815
10456046	11866	Pdgfrb	NM_001146268	18596	platelet derived growth factor receptor, beta polypeptide	4.83638	116.05	65.0486	0.172682	3.20925	0.0144062	0.0144062	0.560523	-0.835155
10369154	2591	Man1a	NM_008548	17155	mannosidase 1, alpha	9.21061	264.548	148.523	0.0904222	3.17539	0.00214589	0.00214589	0.561422	-0.832842
10471058	13419	Cstad	NM_030137	78617	CSA-conditional, T cell activation-dependent protein	4.94919	133.935	75.85	0.165746	2.1752	0.0323882	0.0323882	0.566321	-0.820308
10583669	25920	AB124611	NM_001198794	382062	cDNA sequence AB124611	4.71889	179.264	102.837	0.169895	3.82463	0.010234	0.010234	0.573666	-0.801717
10588876	26480	Nicn1	NM_025449	66257	nicolin 1	4.91319	760.852	438.131	0.162064	2.34669	0.0280136	0.0280136	0.575843	-0.796253
10436865	9814	Ifngr2	NM_008338	15980	interferon gamma receptor 2	3.38174	365.565	212.125	0.232192	3.28618	0.0375001	0.0375001	0.580266	-0.785214
10429926	9120	Dgat1	NM_010046	13350	diacylglycerol O-acyltransferase 1	12.4083	476.913	276.777	0.0632646	3.94945	0.000261105	0.000261105	0.580351	-0.785002
10562251	23346	Scn1b	NM_011322	20266	sodium channel, voltage-gated, type I, beta	5.52635	951.325	552.501	0.141859	2.20006	0.0251583	0.0251583	0.58077	-0.783961
10552264	22214	Zfp939	NM_001243021	233147	zinc finger protein 939	4.46348	131.584	76.4972	0.175314	2.19887	0.0391133	0.0391133	0.581354	-0.782511
10397683	5428	Ttc8	NM_198311	76260	tetratricopeptide repeat domain 8	6.79129	116.253	67.8964	0.114244	2.94608	0.00691279	0.00691279	0.584038	-0.775866
10416004	7649	Zfp395	NM_199029	380912	zinc finger protein 395	6.37003	201.132	118.454	0.119908	3.95039	0.00324929	0.00324929	0.588935	-0.76382
10551891	22164	Nfkbid	NM_172142	243910	nuclear factor of kappa light polypeptide gene enhancer in B cells inhibitor, delta	6.93529	3697.35	2182.69	0.10964	2.97423	0.00632105	0.00632105	0.590339	-0.760384
10515220	18220	Faah	NM_010173	14073	fatty acid amide hydrolase	4.03905	202.274	119.568	0.187787	3.23171	0.0237075	0.0237075	0.591118	-0.758482
10355567	1125	Tmbim1	NM_027154	69660	transmembrane BAX inhibitor motif containing 1	14.0795	897.052	531.343	0.0536631	3.70415	0.000237164	0.000237164	0.592321	-0.755549
10506050	17266	Nfia	NM_001122952	18027	nuclear factor I/A	5.04385	142.14	84.2036	0.149758	2.07119	0.034543	0.034543	0.5924	-0.755356
10379489	3614	Tmem98	NM_029537	103743	transmembrane protein 98	10.2163	467.2	277.845	0.0733886	2.6023	0.00360151	0.00360151	0.594701	-0.749764
10537712	20477	Gstk1	NM_029555	76263	glutathione S-transferase kappa 1	4.56985	1416.75	848.925	0.161684	2.25408	0.0355165	0.0355165	0.599207	-0.738874
10451238	11396	Polr1c	NM_009085	20016	polymerase (RNA) I polypeptide C	5.37611	855.594	512.819	0.137362	2.85562	0.0142872	0.0142872	0.599372	-0.738476
10350341	584	Mir181b-1	NR_029820	723890	microRNA 181b-1	9.11012	157.972	94.7052	0.0810259	2.70127	0.00419683	0.00419683	0.599505	-0.738156
10512470	17910	Cd72	NM_001110320	12517	CD72 antigen	6.40962	555.345	334.01	0.114436	2.66596	0.0108928	0.0108928	0.601446	-0.733493
10473356	13671	Ube2l6	ENSMUST00000102642	56791	ubiquitin-conjugating enzyme E2L 6	4.61112	196.109	117.957	0.159049	3.40941	0.0144198	0.0144198	0.601487	-0.733395
10424252	8499	Wdyhv1	NM_029734	76773	WDYHV motif containing 1	4.23895	790.43	477.801	0.171322	2.56394	0.032642	0.032642	0.604483	-0.726226
10353871	959	Lman2l	NM_001013374	214895	lectin, mannose-binding 2-like	4.22232	336.258	205.622	0.168053	2.27685	0.0410825	0.0410825	0.6115	-0.709576
10511290	17768	Tnfrsf18	NM_009400	21936	tumor necrosis factor receptor superfamily, member 18	3.61299	537.818	332.025	0.19259	2.50779	0.0486107	0.0486107	0.617356	-0.695825
10431612	9276	Rabl2	NM_026817	68708	RAB, member of RAS oncogene family-like 2	15.0304	372.49	230.344	0.0461337	2.32762	0.00227272	0.00227272	0.618391	-0.693409
10584334	25985	Siae	NM_011734	22619	sialic acid acetylesterase	5.17558	434.804	269.929	0.13289	2.71471	0.0178415	0.0178415	0.620807	-0.687783
10380297	3702	Cox11	NM_199008	69802	COX11 homolog, cytochrome c oxidase assembly protein (yeast)	5.66953	533.36	332.042	0.1206	3.88897	0.00519427	0.00519427	0.622548	-0.683743
10377372	3427	Slc25a35	NM_028048	71998	solute carrier family 25, member 35	3.26716	365.427	227.702	0.208878	3.68032	0.034869	0.034869	0.623112	-0.682437
10599200	27594	Pgrmc1	NM_016783	53328	progesterone receptor membrane component 1	5.65101	1354.61	844.365	0.120676	2.93906	0.0115906	0.0115906	0.623326	-0.681941
10467508	13084	Blnk	NM_008528	17060	B cell linker	4.80535	132.993	83.0142	0.141492	3.94606	0.00891071	0.00891071	0.6242	-0.67992
10532630	19981	Adrbk2	NM_177078	320129	adrenergic receptor kinase, beta 2	4.52002	249.349	156.288	0.149106	3.52035	0.0142579	0.0142579	0.626784	-0.67396
10387723	4456	2810408A11Rik	NM_027419	70419	RIKEN cDNA 2810408A11 gene	8.46174	132.724	83.218	0.0795886	2.20434	0.0101226	0.0101226	0.627002	-0.673458
10351390	689	Tada1	NM_030245	27878	transcriptional adaptor 1	5.2052	1020.21	641.313	0.128674	2.79595	0.0163815	0.0163815	0.628607	-0.66977
10539818	20733	Gp9	NM_018762	54368	glycoprotein 9 (platelet)	3.99796	230.067	145.54	0.165243	3.69468	0.0188714	0.0188714	0.6326	-0.660635
10527934	19483	NA	NA	-1	NA	3.81074	185.098	117.286	0.17274	2.98237	0.0321019	0.0321019	0.633639	-0.658267
10351517	711	1700009P17Rik	BC061017	75472	RIKEN cDNA 1700009P17 gene	11.69	86.0713	54.5866	0.0562007	2.63486	0.00241781	0.00241781	0.634202	-0.656986
10560964	23229	Pou2f2	NM_011138	18987	POU domain, class 2, transcription factor 2	4.72567	62.8663	39.9046	0.13876	2.98673	0.0181334	0.0181334	0.634753	-0.655733
10592378	26834	Olfr918	NM_146375	258372	olfactory receptor 918	6.31076	67.657	42.9615	0.103822	3.8191	0.00376276	0.00376276	0.634989	-0.655196
10417950	7890	Ndst2	NM_010811	17423	N-deacetylase/N-sulfotransferase (heparan glucosaminyl) 2	9.33764	13252.8	8418.86	0.0701036	2.02589	0.0108193	0.0108193	0.635251	-0.654601
10396161	5291	Tmx1	NM_028339	72736	thioredoxin-related transmembrane protein 1	4.531	1747.43	1114.03	0.143335	3.65593	0.0129933	0.0129933	0.637522	-0.649453
10380189	3686	Mks1	NM_001039684	380718	Meckel syndrome, type 1	4.26645	141.38	90.409	0.151189	3.71824	0.0151751	0.0151751	0.639475	-0.64504
10547177	21584	Rassf4	NM_178045	213391	Ras association (RalGDS/AF-6) domain family member 4	4.79148	41.356	26.4645	0.134413	3.97357	0.00884664	0.00884664	0.63992	-0.644037
10584271	25977	Tmem218	NM_025464	66279	transmembrane protein 218	3.5326	164.033	105.153	0.181592	3.73283	0.0270842	0.0270842	0.641051	-0.641489
10385941	4294	Tnip1	NM_021327	57783	TNFAIP3 interacting protein 1	9.1644	254.189	162.975	0.0699719	2.93829	0.00298413	0.00298413	0.641157	-0.64125
10467493	13083	Tctn3	NM_026260	67590	tectonic family member 3	4.19926	439.113	284.015	0.149698	3.91116	0.0143654	0.0143654	0.646793	-0.628624
10441620	10344	Fgfr1op	ENSMUST00000097419	75296	Fgfr1 oncogene partner	5.94757	194.452	126.124	0.105012	2.89481	0.010506	0.010506	0.648614	-0.624568
10458419	12108	Slc25a2	NM_001159275	83885	solute carrier family 25 (mitochondrial carrier, ornithine transporter) member 2	3.52665	209.506	136.418	0.175507	2.70474	0.0455914	0.0455914	0.651143	-0.618954
10551714	22137	1110035H17Rik	AK004111	68686	RIKEN cDNA 1110035H17 gene	5.00624	229.356	149.581	0.123178	2.62378	0.0209695	0.0209695	0.652179	-0.61666
10546031	21465	Aplf	NM_024251	72103	aprataxin and PNKP like factor	7.15021	251.275	164.207	0.0858371	2.59657	0.0089463	0.0089463	0.653494	-0.613754
10523727	19094	Pkd2	NM_008861	18764	polycystic kidney disease 2	5.97506	193.653	126.562	0.102699	3.99766	0.00394961	0.00394961	0.65355	-0.61363
10439936	10131	Nfkbiz	ENSMUST00000036273	80859	nuclear factor of kappa light polypeptide gene enhancer in B cells inhibitor, zeta	4.55049	1056.83	692.955	0.133812	2.75254	0.023885	0.023885	0.655691	-0.608912
10352125	779	NA	NA	-1	NA	4.36213	61.6857	40.7741	0.136924	3.29631	0.0182996	0.0182996	0.660998	-0.597282
10514398	18125	5830433M19Rik	NM_026368	67770	RIKEN cDNA 5830433M19 gene	3.16403	100.491	66.432	0.188721	3.99062	0.0341636	0.0341636	0.661073	-0.597119
10582997	25823	Casp4	ENSMUST00000027012	12363	caspase 4, apoptosis-related cysteine peptidase	4.95382	134.983	89.7604	0.118822	2.6185	0.0216096	0.0216096	0.664976	-0.588626
10486041	15082	Meis2	NM_001136072	17536	Meis homeobox 2	3.4558	1563.2	1041.47	0.169534	3.86174	0.0274115	0.0274115	0.666245	-0.585875
10371616	2813	Chpt1	NM_144807	212862	choline phosphotransferase 1	3.80571	914.118	609.126	0.153885	3.07062	0.0306055	0.0306055	0.666354	-0.585639
10517009	18420	Sytl1	NM_031393	269589	synaptotagmin-like 1	7.09621	151.823	101.191	0.0824828	3.96441	0.002154	0.002154	0.666504	-0.585315
10430489	9178	Pla2g6	NM_001199023	53357	phospholipase A2, group VI	5.75754	320.969	214.461	0.101036	2.27798	0.0212313	0.0212313	0.668168	-0.581717
10505982	17259	Fggy	NM_029347	75578	FGGY carbohydrate kinase domain containing	3.27744	210.535	140.807	0.177072	3.31206	0.040307	0.040307	0.668805	-0.580342
10467139	13051	Lipa	NM_021460	16889	lysosomal acid lipase A	22.3101	803.803	538.108	0.0259501	2.76478	0.000332813	0.000332813	0.669452	-0.578947
10400762	5814	Map4k5	NM_201519	399510	mitogen-activated protein kinase kinase kinase kinase 5	5.93199	618.416	415.002	0.0970096	2.84218	0.0111325	0.0111325	0.671072	-0.575461
10442270	10434	Zfp946	NM_198003	74149	zinc finger protein 946	5.20394	29.4859	19.7892	0.110553	2.84207	0.0157531	0.0157531	0.671142	-0.57531
10449893	11218	Rasal3	NM_178785	320484	RAS protein activator like 3	4.45897	901.412	605.017	0.129001	3.99339	0.0112113	0.0112113	0.671188	-0.575211
10551666	22135	Map4k1	NM_008279	26411	mitogen-activated protein kinase kinase kinase kinase 1	4.96583	329.592	221.922	0.114911	3.40282	0.0115607	0.0115607	0.673323	-0.570629
10521927	18903	Tbc1d19	NM_144517	67249	TBC1 domain family, member 19	5.41655	612.463	412.758	0.105109	2.66379	0.0166688	0.0166688	0.673931	-0.569327
10501199	16692	Gstm7	NM_026672	68312	glutathione S-transferase, mu 7	6.2659	352.93	238.331	0.0903969	3.25267	0.00642774	0.00642774	0.675291	-0.566419
10562117	23332	Ffar2	NM_146187	233079	free fatty acid receptor 2	6.49391	69.3205	46.8159	0.0872023	3.70339	0.00377196	0.00377196	0.675354	-0.566284
10406270	6459	Glrx	NM_053108	93692	glutaredoxin	3.13323	219.226	148.474	0.179435	3.72907	0.0386128	0.0386128	0.677263	-0.562212
10488623	15287	Sox12	NM_011438	20667	SRY-box containing gene 12	4.09496	205.468	139.324	0.136869	3.9966	0.0149403	0.0149403	0.678079	-0.560475
10564736	23763	Polg	NM_017462	18975	polymerase (DNA directed), gamma	5.64489	288.924	196.06	0.0990981	3.97716	0.00493371	0.00493371	0.678585	-0.559399
10581197	25622	Exoc3l	NM_177788	277978	exocyst complex component 3-like	4.01731	118.945	80.728	0.139186	3.0939	0.0261372	0.0261372	0.6787	-0.559154
10506786	17330	Zcchc11	NM_175472	230594	zinc finger, CCHC domain containing 11	2.86952	496.616	337.232	0.194593	3.81999	0.0480459	0.0480459	0.679059	-0.558391
10442904	10502	Jmjd8	NM_028101	72106	jumonji domain containing 8	6.38526	936.269	636.868	0.0870644	3.80224	0.00366324	0.00366324	0.680219	-0.555929
10392087	4895	Ccdc47	NM_026009	67163	coiled-coil domain containing 47	3.63498	351.966	239.787	0.152321	3.94243	0.0226192	0.0226192	0.681279	-0.553682
10590031	26574	Itga9	NM_133721	104099	integrin alpha 9	3.84921	437.369	298.963	0.142596	3.60859	0.0221668	0.0221668	0.683549	-0.548883
10485687	15035	Mettl15	NM_029790	76894	methyltransferase like 15	5.94778	228.982	157.186	0.0912545	3.99698	0.00401846	0.00401846	0.686456	-0.542761
10364950	2134	Gadd45b	NM_008655	17873	growth arrest and DNA-damage-inducible 45 beta	3.8369	298.925	205.971	0.140046	3.76124	0.020742	0.020742	0.689039	-0.537342
10492438	15711	Lekr1	ENSMUST00000161534	624866	leucine, glutamate and lysine rich 1	4.9834	308.833	212.995	0.107559	2.05462	0.0359542	0.0359542	0.689676	-0.536009
10520800	18801	Gpn1	NM_133756	74254	GPN-loop GTPase 1	3.72155	72.7807	50.2012	0.143982	2.62338	0.0422968	0.0422968	0.68976	-0.535834
10374415	3104	Ppp3r1	NM_024459	19058	protein phosphatase 3, regulatory subunit B, alpha isoform (calcineurin B, type I)	5.67232	927.096	639.486	0.09446	3.56747	0.00668263	0.00668263	0.689773	-0.535806
10559276	22973	Kcnq1	NM_008434	16535	potassium voltage-gated channel, subfamily Q, member 1	4.03026	120.121	83.03	0.132195	2.78485	0.031537	0.031537	0.691221	-0.532781
10545458	21396	Tcf7l1	NM_001079822	21415	transcription factor 7 like 1 (T cell specific, HMG box)	4.3723	391.101	270.52	0.121631	3.23825	0.018872	0.018872	0.691689	-0.531805
10496638	16153	Odf2l	NM_001162538	52184	outer dense fiber of sperm tails 2-like	6.93289	110.025	76.1245	0.0766495	2.99175	0.0062085	0.0062085	0.691882	-0.531402
10535006	20193	BC037034	NM_153161	231807	cDNA sequence BC037034	8.39837	2004.23	1387.54	0.0631694	3.78007	0.00140369	0.00140369	0.692305	-0.53052
10461152	12402	NA	NA	-1	NA	2.89729	303.139	210.188	0.182344	3.83807	0.0464989	0.0464989	0.693371	-0.528301
10422512	8350	A2ld1	NM_145466	223267	AIG2-like domain 1	5.29771	203.829	141.331	0.0997192	3.98392	0.00616559	0.00616559	0.693379	-0.528284
10461487	12439	Cybasc3	NM_201351	225912	cytochrome b, ascorbate dependent 3	6.54642	1662.76	1154.33	0.080428	3.35949	0.00506643	0.00506643	0.69423	-0.526514
10472128	13532	Arl6ip6	NM_022989	65103	ADP-ribosylation factor-like 6 interacting protein 6	2.97515	323.053	224.341	0.176824	3.97127	0.0413083	0.0413083	0.694441	-0.526076
10521168	18831	Nat8l	NM_001001985	269642	N-acetyltransferase 8-like	6.48825	83.3334	57.8915	0.0809995	2.26906	0.0165415	0.0165415	0.694697	-0.525544
10344809	53	Cspp1	NM_026493	211660	centrosome and spindle pole associated protein 1	4.01836	294.304	204.522	0.130663	3.89082	0.0167798	0.0167798	0.694934	-0.525052
10446656	10882	Lpin2	NM_001164885	64898	lipin 2	4.19185	418.391	291.06	0.124893	3.97193	0.013991	0.013991	0.695666	-0.523533
10603598	28148	Rpgr	NM_001177950	19893	retinitis pigmentosa GTPase regulator	4.89805	62.2672	43.3229	0.106847	2.15758	0.0336422	0.0336422	0.695758	-0.523343
10500445	16614	Chd1l	NM_026539	68058	chromodomain helicase DNA binding protein 1-like	8.00311	183.868	128.177	0.0650419	3.7149	0.00179319	0.00179319	0.697112	-0.520538
10561453	23276	Zfp36	ENSMUST00000051241	22695	zinc finger protein 36	2.8339	3879.73	2706.49	0.183328	3.91119	0.0484039	0.0484039	0.697597	-0.519534
10606376	28533	2610002M06Rik	NM_025921	67028	RIKEN cDNA 2610002M06 gene	5.8141	360.63	251.615	0.0893172	3.61228	0.00593814	0.00593814	0.697711	-0.519299
10491363	15592	Mfn1	NM_024200	67414	mitofusin 1	2.87082	337.289	235.475	0.18058	3.91775	0.0465654	0.0465654	0.698139	-0.518414
10551770	22148	Zfp30	ENSMUST00000032803	22693	zinc finger protein 30	3.05235	49.0595	34.3003	0.169152	3.62212	0.0432252	0.0432252	0.699157	-0.516312
10453544	11604	Mettl4	NM_176917	76781	methyltransferase like 4	3.53026	508.454	355.801	0.145895	3.99786	0.0242462	0.0242462	0.699769	-0.515049
10363970	2023	Rab36	NM_029781	76877	RAB36, member RAS oncogene family	4.9247	227.652	159.419	0.104373	3.54178	0.010745	0.010745	0.700276	-0.514004
10543213	21107	B630005N14Rik	NM_175312	101148	RIKEN cDNA B630005N14 gene	5.27754	1424.81	999.275	0.0969808	2.33416	0.0242359	0.0242359	0.701337	-0.51182
10369690	2637	Tet1	NM_001253857	52463	tet methylcytosine dioxygenase 1	9.06242	130.756	91.7813	0.0563436	3.48981	0.00151544	0.00151544	0.701926	-0.510609
10362876	1907	Pdss2	NM_027772	71365	prenyl (solanesyl) diphosphate synthase, subunit 2	10.3608	73.5007	51.645	0.0491398	2.20291	0.00654834	0.00654834	0.702646	-0.50913
10406407	6473	Arrdc3	NM_001042591	105171	arrestin domain containing 3	7.31639	138.332	97.2866	0.0694081	3.24572	0.00401977	0.00401977	0.703286	-0.507817
10567171	24115	Snord14a	NR_028273	100302592	small nucleolar RNA, C/D box 14A	3.45495	1265.95	890.577	0.146863	3.61266	0.0304938	0.0304938	0.703487	-0.507404
10384985	4186	Rhbdf1	NM_010117	13650	rhomboid family 1 (Drosophila)	8.36119	162.847	114.575	0.0606634	2.31869	0.00883222	0.00883222	0.703578	-0.507218
10589934	26562	NA	NA	-1	NA	3.57847	240.563	169.306	0.14162	3.05808	0.0361843	0.0361843	0.703791	-0.506781
10484261	14764	Cerkl	HQ426687	228094	ceramide kinase-like	3.90628	159.701	112.443	0.12958	3.83565	0.0188968	0.0188968	0.704087	-0.506174
10402080	5947	BC002230	NM_183155	217827	cDNA sequence BC002230	4.60525	206.584	145.467	0.109882	3.54922	0.0132059	0.0132059	0.704156	-0.506033
10381260	3813	Tubg2	NM_134028	103768	tubulin, gamma 2	3.40944	76.0808	53.6147	0.14809	2.87105	0.0450676	0.0450676	0.704707	-0.504905
10583496	25908	Ppan	NM_145610	235036	peter pan homolog (Drosophila)	6.77044	518.68	365.532	0.0745664	2.14948	0.0174697	0.0174697	0.704735	-0.504847
10512949	17967	Abca1	NM_013454	11303	ATP-binding cassette, sub-family A (ABC1), member 1	5.01004	342.352	242.59	0.0991932	3.15806	0.013524	0.013524	0.708597	-0.496963
10350646	606	Edem3	NM_001039644	66967	ER degradation enhancer, mannosidase alpha-like 3	2.89007	343.799	243.795	0.171587	3.78833	0.0475676	0.0475676	0.70912	-0.495898
10345492	135	Cnnm3	NM_001039551	94218	cyclin M3	6.79777	370.917	263.054	0.0729264	3.73849	0.00311418	0.00311418	0.709199	-0.495738
10483536	14710	4930578N16Rik	BC125570	75051	RIKEN cDNA 4930578N16 gene	3.93895	33.8308	24.0116	0.125569	3.97266	0.0172006	0.0172006	0.709754	-0.494609
10474064	13799	Trp53i11	NM_001025246	277414	transformation related protein 53 inducible protein 11	6.3153	199.39	141.724	0.0779862	2.2045	0.0189111	0.0189111	0.710789	-0.492507
10463704	12699	As3mt	NM_020577	57344	arsenic (+3 oxidation state) methyltransferase	7.86256	44.6567	31.7626	0.0625177	3.65333	0.00204046	0.00204046	0.711261	-0.491549
10363231	1953	Smpdl3a	NM_020561	57319	sphingomyelin phosphodiesterase, acid-like 3A	4.09009	37.9715	27.0292	0.119899	3.93528	0.0154775	0.0154775	0.711828	-0.490399
10533401	20062	Cux2	ENSMUST00000111752	13048	cut-like homeobox 2	10.4265	32.3024	23.0178	0.0468894	3.47114	0.000966872	0.000966872	0.712571	-0.488894
10356423	1199	Usp40	NM_001198573	227334	ubiquitin specific peptidase 40	5.86342	121.58	86.6382	0.0833693	3.14734	0.008642	0.008642	0.712603	-0.48883
10369993	2675	Gstt3	NM_133994	103140	glutathione S-transferase, theta 3	5.91668	732.393	522.151	0.0825044	2.93297	0.0102749	0.0102749	0.712938	-0.488151
10466000	12908	Tmem138	ENSMUST00000025568	72982	transmembrane protein 138	4.14805	273.536	195.045	0.117628	2.65275	0.0322003	0.0322003	0.713049	-0.487927
10436698	9781	N6amt1	NM_026366	67768	N-6 adenine-specific DNA methyltransferase 1 (putative)	4.55461	192.077	137.031	0.106964	3.7439	0.0121014	0.0121014	0.713418	-0.48718
10369702	2638	Tet1	NM_001253857	52463	tet methylcytosine dioxygenase 1	4.10153	274.001	195.708	0.118365	3.94079	0.0152917	0.0152917	0.71426	-0.485479
10346255	209	Ormdl1	ENSMUST00000027266	227102	ORM1-like 1 (S. cerevisiae)	3.98164	357.029	255.209	0.12165	3.41532	0.0222238	0.0222238	0.714812	-0.484364
10484999	14965	Ddb2	NM_028119	107986	damage specific DNA binding protein 2	5.40466	107.674	76.9917	0.0895333	2.10781	0.0290177	0.0290177	0.715044	-0.483896
10407209	6570	Slc38a9	NM_178746	268706	solute carrier family 38, member 9	12.398	150.287	107.475	0.0390157	2.74368	0.00172649	0.00172649	0.715133	-0.483717
10490672	15507	Arfrp1	NM_001165991	76688	ADP-ribosylation factor related protein 1	6.48348	677.466	484.845	0.0744389	3.66343	0.00393311	0.00393311	0.715675	-0.482624
10588505	26446	Abhd14b	NM_029631	76491	abhydrolase domain containing 14b	3.24655	538.919	385.752	0.148587	3.70771	0.0351337	0.0351337	0.715789	-0.482394
10378341	3505	Shpk	NM_029031	74637	sedoheptulokinase	7.11744	158.165	113.347	0.0675356	2.87194	0.00658348	0.00658348	0.71664	-0.48068
10439976	10135	2310061J03Rik	NR_027965	66391	RIKEN cDNA 2310061J03 gene	4.54443	79.8967	57.2983	0.105545	2.71405	0.0246811	0.0246811	0.717155	-0.479643
10528332	19532	Napepld	NM_178728	242864	N-acyl phosphatidylethanolamine phospholipase D	3.85159	65.0577	46.6745	0.124387	2.59297	0.0398725	0.0398725	0.717432	-0.479086
10374706	3128	Pus10	NM_028304	74467	pseudouridylate synthase 10	3.03703	277.024	199.131	0.156829	3.45382	0.046636	0.046636	0.718821	-0.476296
10533844	20093	Rilpl2	NM_030259	80291	Rab interacting lysosomal protein-like 2	5.23827	142.191	102.21	0.0909253	3.03401	0.0131642	0.0131642	0.718823	-0.476292
10360631	1659	Adck3	NM_023341	67426	aarF domain containing kinase 3	3.42591	320.999	230.862	0.138807	3.71146	0.02996	0.02996	0.719197	-0.475541
10491970	15665	Lhfp	NM_175386	108927	lipoma HMGIC fusion partner	4.70914	1062.71	764.804	0.100781	3.99439	0.00927718	0.00927718	0.719671	-0.474591
10512411	17904	Fancg	ENSMUST00000030165	60534	Fanconi anemia, complementation group G	5.43617	573.94	413.203	0.0872026	2.63848	0.0169139	0.0169139	0.719941	-0.474049
10494372	15929	Sv2a	NM_022030	64051	synaptic vesicle glycoprotein 2 a	4.63011	50.5295	36.3979	0.102216	2.46629	0.0288009	0.0288009	0.720329	-0.473272
10368527	2518	Hint3	NM_025798	66847	histidine triad nucleotide binding protein 3	4.88486	245.215	176.959	0.0963454	2.0958	0.0358977	0.0358977	0.721647	-0.470635
10458960	12173	Aldh7a1	NM_001127338	110695	aldehyde dehydrogenase family 7, member A1	3.75054	309.147	223.106	0.125466	3.18983	0.0297721	0.0297721	0.721682	-0.470565
10446423	10862	5430411C19Rik	AK017294	71331	RIKEN cDNA 5430411C19 gene	5.47907	349.775	252.611	0.0856912	3.20409	0.0100421	0.0100421	0.722211	-0.469508
10578810	25368	Clcn3	NM_173874	12725	chloride channel 3	3.46214	102.984	74.4035	0.135458	3.94557	0.0263383	0.0263383	0.722478	-0.468974
10495243	16019	Gstm5	NM_010360	14866	glutathione S-transferase, mu 5	4.70966	127.249	92.3536	0.0981849	2.25021	0.033465	0.033465	0.725769	-0.462418
10444895	10675	Flot1	NM_008027	14251	flotillin 1	3.28636	2860.76	2076.55	0.140646	3.99583	0.0303658	0.0303658	0.725872	-0.462213
10389164	4609	Pex12	NM_134025	103737	peroxisomal biogenesis factor 12	9.53518	229.451	166.562	0.0484653	2.49248	0.0050469	0.0050469	0.725916	-0.462125
10495285	16026	Sort1	NM_019972	20661	sortilin 1	4.48862	127.451	92.6164	0.102616	2.08045	0.042948	0.042948	0.726683	-0.460602
10554693	22469	Stard5	NM_023377	170460	StAR-related lipid transfer (START) domain containing 5	4.58859	638.302	464.607	0.0998621	3.8216	0.0112598	0.0112598	0.72788	-0.458227
10566161	23922	Trim68	NM_198012	101700	tripartite motif-containing 68	3.5043	167.567	122.006	0.130634	3.01463	0.0390585	0.0390585	0.728105	-0.457782
10440037	10143	Nit2	NM_023175	52633	nitrilase family, member 2	2.80472	142.733	103.966	0.163011	3.96569	0.0490568	0.0490568	0.728398	-0.457201
10461909	12519	Nmrk1	NM_145497	225994	nicotinamide riboside kinase 1	4.3445	251.052	182.894	0.105186	3.98071	0.0123401	0.0123401	0.72851	-0.456979
10501629	16735	Cdc14a	NM_001080818	229776	CDC14 cell division cycle 14A	3.93827	1719.67	1253.04	0.115964	3.93824	0.0175011	0.0175011	0.728652	-0.456698
10506591	17313	Pars2	NM_172272	230577	prolyl-tRNA synthetase (mitochondrial)(putative)	6.77372	75.4016	54.9731	0.0672997	3.70424	0.00325636	0.00325636	0.729071	-0.455869
10480751	14495	C8g	NM_027062	69379	complement component 8, gamma polypeptide	4.24279	88.4036	64.469	0.107359	2.59741	0.0317771	0.0317771	0.729257	-0.455501
10475648	13968	Dtwd1	NM_026981	69185	DTW domain containing 1	12.368	178.632	130.281	0.0368177	2.5852	0.00227313	0.00227313	0.729328	-0.45536
10471505	13453	Sh2d3c	NR_045535	27387	SH2 domain containing 3C	3.95994	1249.27	911.68	0.11477	3.60347	0.0203937	0.0203937	0.729773	-0.45448
10348471	402	Mlph	NM_053015	171531	melanophilin	3.16083	902.181	660.382	0.142404	3.34187	0.0438252	0.0438252	0.731984	-0.450116
10378240	3499	P2rx1	NM_008771	18436	purinergic receptor P2X, ligand-gated ion channel, 1	6.30462	3476.48	2545.89	0.0712905	2.72248	0.010702	0.010702	0.732317	-0.44946
10387557	4442	Eif4a1	ENSMUST00000142348	13681	eukaryotic translation initiation factor 4A1	3.21352	2317.53	1697.38	0.139811	3.67351	0.0366696	0.0366696	0.732406	-0.449284
10421269	8227	Sorbs3	NM_011366	20410	sorbin and SH3 domain containing 3	7.84571	133.701	98.2756	0.0566045	3.91081	0.00156385	0.00156385	0.735042	-0.444101
10401473	5882	Aldh6a1	NM_134042	104776	aldehyde dehydrogenase family 6, subfamily A1	3.02016	157.972	116.119	0.147034	3.52003	0.0461879	0.0461879	0.73506	-0.444066
10406536	6492	Tmem167	NM_025335	66074	transmembrane protein 167	4.32417	62.0492	45.6139	0.102665	3.81338	0.0137651	0.0137651	0.735124	-0.44394
10552697	22287	Napsa	NM_008437	16541	napsin A aspartic peptidase	4.4072	268.967	197.792	0.100618	2.15579	0.04165	0.04165	0.735377	-0.443444
10463164	12643	Frat1	NM_008043	14296	frequently rearranged in advanced T cell lymphomas	5.71409	189.928	139.694	0.0775596	2.70422	0.014025	0.014025	0.73551	-0.443183
10591544	26734	Yipf2	NM_138303	74766	Yip1 domain family, member 2	4.14676	852.359	627.046	0.106804	3.34236	0.0205965	0.0205965	0.73566	-0.442889
10401616	5891	Mlh3	NM_175337	217716	mutL homolog 3 (E coli)	3.10613	248.373	182.721	0.142579	3.32628	0.0461833	0.0461833	0.735671	-0.442867
10375127	3173	1700072H12Rik	AK006938	73493	RIKEN cDNA 1700072H12 gene	3.58934	59.6068	43.8752	0.123163	3.52224	0.0284408	0.0284408	0.736076	-0.442073
10450496	11285	Lst1	NM_010734	16988	leukocyte specific transcript 1	4.16126	240.932	177.39	0.106146	2.84353	0.0280012	0.0280012	0.736265	-0.441703
10379321	3599	Rab11fip4	ENSMUST00000017783	268451	RAB11 family interacting protein 4 (class II)	4.83125	277.682	204.542	0.0912885	3.76788	0.00981106	0.00981106	0.736605	-0.441037
10522589	18966	Srd5a3	NM_020611	57357	steroid 5 alpha-reductase 3	5.36084	1448.89	1067.46	0.0822192	2.01794	0.0324465	0.0324465	0.736745	-0.440763
10400326	5759	Eapp	NM_025456	66266	E2F-associated phosphoprotein	4.20661	369.166	272.055	0.104685	3.71218	0.0159276	0.0159276	0.736946	-0.440369
10430851	9217	Cyp2d22	NM_001163472	56448	cytochrome P450, family 2, subfamily d, polypeptide 22	7.87465	889.831	655.773	0.055918	2.68196	0.00630263	0.00630263	0.736963	-0.440336
10584067	25954	Zbtb44	NM_001115130	235132	zinc finger and BTB domain containing 44	3.68071	149.163	109.976	0.119461	3.45731	0.0272964	0.0272964	0.737288	-0.4397
10430956	9232	Cyb5r3	NM_029787	109754	cytochrome b5 reductase 3	9.13248	3720.56	2743.24	0.0481401	3.45937	0.00153376	0.00153376	0.737319	-0.439639
10387791	4461	Slc16a13	NM_172371	69309	solute carrier family 16 (monocarboxylic acid transporters), member 13	3.66822	442.274	326.226	0.119695	3.99871	0.0214367	0.0214367	0.737611	-0.439068
10498802	16415	Rapgef2	NM_001099624	76089	Rap guanine nucleotide exchange factor (GEF) 2	3.87768	3055.48	2253.79	0.113224	3.78679	0.0198148	0.0198148	0.737623	-0.439044
10344805	51	Cspp1	NM_026493	211660	centrosome and spindle pole associated protein 1	4.19404	200.29	148.02	0.104028	3.8466	0.0149348	0.0149348	0.739029	-0.436297
10420785	8187	Mtmr9	AK163895	210376	myotubularin related protein 9	3.61616	256.781	189.832	0.120518	3.99714	0.0224609	0.0224609	0.739276	-0.435815
10565862	23889	Pold3	NM_133692	67967	polymerase (DNA-directed), delta 3, accessory subunit	2.94172	831.618	615.855	0.147305	3.83017	0.0446492	0.0446492	0.740551	-0.433329
10469046	13219	Phyh	NM_010726	16922	phytanoyl-CoA hydroxylase	6.21272	356.683	264.29	0.0696186	2.77822	0.010496	0.010496	0.740966	-0.432521
10423963	8472	Eny2	NM_175009	223527	enhancer of yellow 2 homolog (Drosophila)	5.26193	295.566	219.162	0.0820015	3.44042	0.00939513	0.00939513	0.741497	-0.431487
10539813	20732	Ccdc48	NM_001159697	58229	coiled-coil domain containing 48	3.4419	541.039	401.676	0.124843	3.6185	0.0307537	0.0307537	0.742417	-0.429698
10426722	8761	Prpf40b	NM_018786	54614	PRP40 pre-mRNA processing factor 40 homolog B (yeast)	3.10583	114.629	85.105	0.138339	3.9154	0.0370723	0.0370723	0.742438	-0.429658
10580733	25572	Bbs2	NM_026116	67378	Bardet-Biedl syndrome 2 (human)	3.9935	199.559	148.561	0.106614	3.79783	0.0179503	0.0179503	0.744444	-0.425765
10468949	13209	Dclre1c	NM_146114	227525	DNA cross-link repair 1C, PSO2 homolog (S. cerevisiae)	8.5004	410.093	305.306	0.0500795	3.09195	0.00304603	0.00304603	0.744479	-0.425697
10605820	28466	Zc4h2	NM_001003916	245522	zinc finger, C4H2 domain containing	3.81487	411.509	306.379	0.111565	2.69183	0.0382364	0.0382364	0.744526	-0.425606
10474860	13903	Chst14	NM_028117	72136	carbohydrate (N-acetylgalactosamine 4-0) sulfotransferase 14	7.58161	347.136	258.643	0.0559953	3.73927	0.00211715	0.00211715	0.745079	-0.424535
10535904	20283	Hsph1	NM_013559	15505	heat shock 105kDa/110kDa protein 1	5.46868	397.698	297.004	0.0770186	3.32234	0.00915821	0.00915821	0.746808	-0.421191
10571415	24609	Vps37a	NM_033560	52348	vacuolar protein sorting 37A (yeast)	3.18543	647.459	483.878	0.131896	3.98774	0.0335061	0.0335061	0.74735	-0.420144
10490872	15539	Lrrcc1	ENSMUST00000108370	71710	leucine rich repeat and coiled-coil domain containing 1	6.36058	90.6031	67.7483	0.0659337	3.17153	0.00663978	0.00663978	0.747748	-0.419376
10529093	19607	Gtf3c2	NM_027901	71752	general transcription factor IIIC, polypeptide 2, beta	6.00233	1126.18	842.354	0.0697959	2.78555	0.0114063	0.0114063	0.747975	-0.418938
10601819	27947	Gprasp1	NM_026081	67298	G protein-coupled receptor associated sorting protein 1	2.99315	215.837	161.482	0.139842	3.68432	0.0446497	0.0446497	0.748167	-0.418568
10410078	6945	Slc35d2	NM_001001321	70484	solute carrier family 35, member D2	4.51242	346.39	259.431	0.0924217	2.48564	0.0300531	0.0300531	0.748957	-0.417045
10464240	12740	Trub1	NM_029839	72133	TruB pseudouridine (psi) synthase homolog 1 (E. coli)	4.80102	106.341	79.668	0.0867781	3.29026	0.0138788	0.0138788	0.749176	-0.416623
10590467	26615	D9Ertd402e	NM_001013405	382117	DNA segment, Chr 9, ERATO Doi 402, expressed	4.8866	100.258	75.1664	0.0850412	3.98915	0.00817822	0.00817822	0.749727	-0.415563
10579744	25461	Large	ENSMUST00000119826	16795	like-glycosyltransferase	4.01332	446.469	334.967	0.103291	3.73651	0.0182414	0.0182414	0.750258	-0.414541
10360090	1596	Ppox	NM_008911	19044	protoporphyrinogen oxidase	6.33676	997.201	748.368	0.0653546	3.03126	0.0077042	0.0077042	0.750469	-0.414136
10507250	17372	Pomgnt1	NM_026651	68273	protein O-linked mannose beta1,2-N-acetylglucosaminyltransferase	3.35631	247.691	186.007	0.123108	3.83524	0.0302833	0.0302833	0.750961	-0.41319
10479556	14382	BC051628	BC051628	332713	cDNA sequence BC051628	7.05315	58.5227	43.955	0.0585506	2.77638	0.00751816	0.00751816	0.751077	-0.412967
10487906	15209	Slc23a2	NM_018824	54338	solute carrier family 23 (nucleobase transporters), member 2	4.8424	1780.24	1337.31	0.0852345	3.7342	0.00995469	0.00995469	0.751196	-0.412739
10563314	23466	Dhdh	NM_027903	71755	dihydrodiol dehydrogenase (dimeric)	5.02659	573.812	431.165	0.0820312	2.63176	0.0206202	0.0206202	0.751405	-0.412337
10522596	18967	Tmem165	NM_011626	21982	transmembrane protein 165	4.5605	828.715	623.239	0.0901416	3.36018	0.0154025	0.0154025	0.752055	-0.41109
10559644	23015	Tmem150b	NM_177887	330460	transmembrane protein 150B	4.08304	108.696	81.8729	0.100133	3.0124	0.0263303	0.0263303	0.753226	-0.408845
10483548	14712	Mettl5	NM_029280	75422	methyltransferase like 5	3.54058	75.1625	56.6556	0.115177	3.24435	0.0338149	0.0338149	0.753775	-0.407794
10508788	17532	Ahdc1	NM_146155	230793	AT hook, DNA binding motif, containing 1	3.30237	220.551	166.259	0.12345	3.60255	0.0348892	0.0348892	0.753835	-0.407679
10524411	19168	Ficd	NM_001010825	231630	FIC domain containing	2.99647	72.0384	54.4046	0.135172	3.99092	0.0401976	0.0401976	0.755216	-0.405039
10458478	12113	Fchsd1	NM_175684	319262	FCH and double SH3 domains 1	5.1945	117.693	88.905	0.0779088	2.10296	0.0315638	0.0315638	0.755395	-0.404697
10544563	21246	Zfp467	NM_020589	68910	zinc finger protein 467	4.49214	209.274	158.1	0.0900584	3.7855	0.0123464	0.0123464	0.75547	-0.404554
10388304	4525	NA	NA	-1	NA	3.00784	28.0912	21.2224	0.134492	3.45644	0.0478066	0.0478066	0.755483	-0.404529
10445531	10767	Zfp318	NM_207671	57908	zinc finger protein 318	4.21095	158.023	119.495	0.0957454	3.50543	0.017872	0.017872	0.75619	-0.403179
10577910	25256	Fnta	NM_008033	14272	farnesyltransferase, CAAX box, alpha	4.89556	303.724	229.714	0.0823035	2.30894	0.0292251	0.0292251	0.756325	-0.402922
10543709	21160	Tmem209	NM_178625	72649	transmembrane protein 209	3.39873	1197.69	905.898	0.118526	3.83976	0.0291009	0.0291009	0.756369	-0.402838
10603567	28145	Dynlt3	NM_025975	67117	dynein light chain Tctex-type 3	2.93222	288.233	218.076	0.137236	3.83631	0.0449725	0.0449725	0.756596	-0.402405
10382985	3978	Afmid	NM_027827	71562	arylformamidase	9.23701	201.748	152.694	0.0435108	2.47811	0.00556873	0.00556873	0.756856	-0.401909
10412900	7240	Nkiras1	NM_023526	69721	NFKB inhibitor interacting Ras-like protein 1	6.51098	107.249	81.2898	0.0614077	2.05719	0.0212153	0.0212153	0.757951	-0.399824
10526232	19330	Wbscr27	NM_024479	79565	Williams Beuren syndrome chromosome region 27 (human)	7.14728	638.376	483.883	0.0559305	3.36244	0.0038217	0.0038217	0.757989	-0.399751
10576439	25108	Cog2	NM_029746	76332	component of oligomeric golgi complex 2	4.14454	443.62	336.547	0.0961543	2.75797	0.0299821	0.0299821	0.758639	-0.398515
10450669	11303	Prr3	ENSMUST00000055454	75210	proline-rich polypeptide 3	5.28672	254.323	193.082	0.0751786	3.69179	0.00766012	0.00766012	0.7592	-0.397448
10558754	22933	Athl1	NM_145387	212974	ATH1, acid trehalase-like 1 (yeast)	3.82627	890.582	677.055	0.103358	3.94773	0.0191378	0.0191378	0.760239	-0.395475
10507699	17425	Scmh1	NM_013883	29871	sex comb on midleg homolog 1	4.11492	958.082	728.546	0.0960237	2.86486	0.0283968	0.0283968	0.760421	-0.39513
10556302	22712	Ampd3	NM_009667	11717	adenosine monophosphate deaminase 3	12.4752	782.296	595.215	0.031607	3.90635	0.000272488	0.000272488	0.760856	-0.394305
10534575	20153	Prkrip1	NM_025774	66801	Prkr interacting protein 1 (IL11 inducible)	4.91723	143.723	109.474	0.0798637	3.75983	0.00929989	0.00929989	0.761698	-0.392709
10601857	27954	Ngfrap1	NM_009750	12070	nerve growth factor receptor (TNFRSF16) associated protein 1	3.66438	355.692	270.978	0.107098	3.11888	0.0329233	0.0329233	0.761835	-0.39245
10415991	7648	Zfp395	NM_199029	380912	zinc finger protein 395	3.47598	646.964	492.898	0.112888	2.74829	0.0460044	0.0460044	0.761863	-0.392397
10361799	1769	Adat2	NM_025748	66757	adenosine deaminase, tRNA-specific 2	5.6845	194.015	147.936	0.0688168	2.52617	0.0169166	0.0169166	0.762501	-0.391189
10574087	24877	Herpud1	NM_022331	64209	homocysteine-inducible, endoplasmic reticulum stress-inducible, ubiquitin-like domain member 1	5.59822	3101.08	2367.51	0.0695577	3.95823	0.00515606	0.00515606	0.763447	-0.3894
10435841	9685	Spice1	ENSMUST00000050897	212514	spindle and centriole associated protein 1	12.0436	218.525	166.9	0.0322842	3.98058	0.000280214	0.000280214	0.763756	-0.388816
10401166	5850	Pigh	NM_029988	110417	phosphatidylinositol glycan anchor biosynthesis, class H	4.00562	135.24	103.378	0.0967629	2.65029	0.0350307	0.0350307	0.764403	-0.387595
10493626	15829	1700094D03Rik	NM_028567	73545	RIKEN cDNA 1700094D03 gene	3.97106	67.3868	51.5549	0.0972931	3.04728	0.0277325	0.0277325	0.765059	-0.386357
10391990	4886	Kansl1	ENSMUST00000018556	76719	KAT8 regulatory NSL complex subunit 1	7.86612	794.165	607.76	0.0490632	3.9999	0.00141173	0.00141173	0.765282	-0.385937
10547597	21615	Phc1	ENSMUST00000160696	13619	polyhomeotic-like 1 (Drosophila)	5.81234	395.675	302.829	0.0663786	2.32307	0.0198197	0.0198197	0.765346	-0.385816
10529287	19625	Fam53a	ENSMUST00000045329	74504	family with sequence similarity 53, member A	4.07834	129.371	99.0173	0.0945876	2.34399	0.0419324	0.0419324	0.765376	-0.385759
10487588	15180	Il1a	NM_010554	16175	interleukin 1 alpha	3.69343	23.4646	17.9607	0.104414	3.29684	0.0293304	0.0293304	0.765437	-0.385644
10520288	18753	Galnt11	NM_144908	231050	UDP-N-acetyl-alpha-D-galactosamine:polypeptide N-acetylgalactosaminyltransferase 11	3.18297	138.81	106.295	0.120969	3.99896	0.0334524	0.0334524	0.765758	-0.38504
10512226	17880	Dcaf12	NM_026893	68970	DDB1 and CUL4 associated factor 12	7.32334	2109.31	1615.4	0.0525547	3.98153	0.0018835	0.0018835	0.765845	-0.384876
10594144	27018	Bbs4	NM_175325	102774	Bardet-Biedl syndrome 4 (human)	3.59441	57.9706	44.4199	0.106864	2.88991	0.0392159	0.0392159	0.76625	-0.384113
10355582	1126	Usp37	NM_176972	319651	ubiquitin specific peptidase 37	4.14332	185.678	142.288	0.0926774	3.94185	0.0147777	0.0147777	0.766314	-0.383992
10417605	7846	Fhit	ENSMUST00000160340	14198	fragile histidine triad gene	4.18056	129.718	99.4353	0.0917464	2.10003	0.0484352	0.0484352	0.766548	-0.383552
10356601	1216	Per2	NM_011066	18627	period homolog 2 (Drosophila)	3.06675	325.197	249.335	0.124963	3.89062	0.0388099	0.0388099	0.76672	-0.383228
10467328	13068	5730455O13Rik	NM_001081075	70567	RIKEN cDNA 5730455O13 gene	5.06756	37.675	28.9159	0.0753305	2.81421	0.0172876	0.0172876	0.767511	-0.381741
10450622	11299	Atat1	NM_001142744	73242	alpha tubulin acetyltransferase 1	3.90996	479.305	367.929	0.0975759	3.72727	0.0198903	0.0198903	0.76763	-0.381517
10446214	10843	Alkbh7	NM_025538	66400	alkB, alkylation repair homolog 7 (E. coli)	3.75135	138.244	106.313	0.101004	3.2208	0.0292584	0.0292584	0.769022	-0.378903
10485213	14981	Cd82	NM_007656	12521	CD82 antigen	5.81564	4831.89	3716.64	0.0650983	3.35369	0.00738102	0.00738102	0.76919	-0.378588
10486710	15125	Lcmt2	NM_177846	329504	leucine carboxyl methyltransferase 2	3.24833	1094.71	842.896	0.116097	2.89664	0.0499755	0.0499755	0.769972	-0.377122
10431463	9268	Fam116b	NM_027081	69440	family with sequence similarity 116, member B	2.86697	159.146	122.54	0.131531	3.99867	0.0456256	0.0456256	0.769986	-0.377096
10361323	1735	Cnksr3	NM_172546	215748	Cnksr family member 3	4.09126	290.339	223.767	0.0918391	3.9998	0.0149612	0.0149612	0.770711	-0.375738
10447275	10934	1700106N22Rik	NM_028576	73582	RIKEN cDNA 1700106N22 gene	3.22065	688.653	530.761	0.116658	3.49124	0.0391795	0.0391795	0.770723	-0.375716
10473880	13786	Lrp4	NM_172668	228357	low density lipoprotein receptor-related protein 4	5.60228	122.6	94.5546	0.0668912	2.14544	0.0259244	0.0259244	0.771242	-0.374744
10520622	18787	Abhd1	NR_003522	57742	abhydrolase domain containing 1	4.78015	165.685	127.816	0.0783195	2.98815	0.0175606	0.0175606	0.771438	-0.374378
10397267	5379	Isca2	NM_028863	74316	iron-sulfur cluster assembly 2 homolog (S. cerevisiae)	3.96967	418.79	323.458	0.0938739	3.99773	0.0165615	0.0165615	0.772363	-0.372649
10346576	234	Stradb	ENSMUST00000027185	227154	STE20-related kinase adaptor beta	2.91023	233.027	180.27	0.127254	3.69996	0.0480105	0.0480105	0.773601	-0.370338
10571106	24567	Thap1	NM_199042	73754	THAP domain containing, apoptosis associated protein 1	10.6164	202.598	156.866	0.0347655	3.7753	0.000600314	0.000600314	0.774274	-0.369084
10481830	14591	Zbtb43	NM_027947	71834	zinc finger and BTB domain containing 43	3.54557	242.289	187.73	0.10381	3.83622	0.0256056	0.0256056	0.77482	-0.368067
10562605	23393	AI987944	NM_001199330	233168	expressed sequence AI987944	3.15514	244.507	189.471	0.116603	3.99479	0.0344061	0.0344061	0.77491	-0.367899
10502052	16773	Alpk1	NM_027808	71481	alpha-kinase 1	3.24004	199.869	154.894	0.113511	3.15871	0.0444692	0.0444692	0.774974	-0.36778
10474642	13884	BC052040	NM_001145898	399568	cDNA sequence BC052040	8.36279	437.489	339.464	0.0437638	3.99888	0.00111937	0.00111937	0.775938	-0.365987
10597279	27333	Ccrl2	ENSMUST00000111888	54199	chemokine (C-C motif) receptor-like 2	3.69278	397.151	308.266	0.0989795	3.81771	0.0227568	0.0227568	0.776195	-0.365509
10500091	16568	Scnm1	NM_027013	69269	sodium channel modifier 1	3.67705	1057.32	820.82	0.0993396	3.68975	0.0244679	0.0244679	0.77632	-0.365277
10600249	27738	Plxnb3	NM_019587	140571	plexin B3	3.44393	240.662	187.138	0.105376	3.94913	0.026737	0.026737	0.777595	-0.362909
10606735	28586	Armcx2	NM_026139	67416	armadillo repeat containing, X-linked 2	4.77698	83.6009	65.0135	0.0759432	3.45615	0.0125419	0.0125419	0.777665	-0.362779
10383708	4047	Rnf185	NM_145355	193670	ring finger protein 185	3.35563	562.425	437.576	0.107916	3.03876	0.0430453	0.0430453	0.778017	-0.362126
10520513	18779	4930471M23Rik	NM_175675	74919	RIKEN cDNA 4930471M23 gene	5.09869	545.906	424.881	0.0709194	3.41898	0.0105322	0.0105322	0.778303	-0.361596
10538087	20518	Lrrc61	NM_177736	243371	leucine rich repeat containing 61	7.23027	577.126	449.575	0.0498354	2.72856	0.0074411	0.0074411	0.77899	-0.360323
10374746	3132	Fancl	NM_025923	67030	Fanconi anemia, complementation group L	3.34203	320.906	249.989	0.107805	3.17983	0.0406523	0.0406523	0.77901	-0.360286
10377612	3451	Plscr3	NR_033133	70310	phospholipid scramblase 3	3.54038	398.287	310.484	0.101483	3.38815	0.0315243	0.0315243	0.77955	-0.359287
10556581	22731	Gm10589	AK140810	100037281	predicted gene 10589	5.92629	195.763	152.797	0.0603225	2.8679	0.010887	0.010887	0.780522	-0.357489
10512847	17949	Alg2	NM_019998	56737	asparagine-linked glycosylation 2 (alpha-1,3-mannosyltransferase)	2.88879	343.52	268.166	0.123674	3.7197	0.0486851	0.0486851	0.780642	-0.357267
10517067	18427	Sfn	NM_018754	55948	stratifin	2.84593	60.2729	47.0699	0.125338	3.99256	0.0466887	0.0466887	0.780947	-0.356703
10552824	22300	Rras	NM_009101	20130	Harvey rat sarcoma oncogene, subgroup R	10.211	2827.77	2209.57	0.0348548	3.34863	0.00122636	0.00122636	0.781381	-0.355902
10440918	10285	Tmem50b	NM_030018	77975	transmembrane protein 50B	3.42723	949.622	743.027	0.103272	2.81432	0.0458723	0.0458723	0.782445	-0.353939
10383245	4008	Rptor	NM_028898	74370	regulatory associated protein of MTOR, complex 1	5.86993	327.182	256.004	0.0602952	3.56391	0.00598993	0.00598993	0.782451	-0.353928
10561673	23290	Spred3	NM_182927	101809	sprouty-related, EVH1 domain containing 3	4.44327	233.999	183.203	0.0794604	2.82705	0.0239917	0.0239917	0.782919	-0.353065
10505270	17175	Slc31a2	NM_025286	20530	solute carrier family 31, member 2	4.04639	2175.5	1704.25	0.0870441	3.47252	0.0205257	0.0205257	0.783381	-0.352214
10512747	17941	5830415F09Rik	NM_029086	74753	RIKEN cDNA 5830415F09 gene	4.53658	74.3117	58.221	0.0776026	2.18312	0.0383718	0.0383718	0.78347	-0.35205
10374228	3085	Gm11992	NM_001037928	626870	predicted gene 11992	3.35303	38.4772	30.1558	0.104852	3.49061	0.0350328	0.0350328	0.783731	-0.35157
10500434	16612	Bcl9	ENSMUST00000046521	77578	B cell CLL/lymphoma 9	3.37038	714.593	560.088	0.104281	3.76859	0.0307171	0.0307171	0.783787	-0.351466
10607283	28647	Maged2	NM_030700	80884	melanoma antigen, family D, 2	4.27765	82.9736	65.0867	0.0818881	3.36131	0.0185978	0.0185978	0.784427	-0.350289
10550250	21949	Kptn	NM_133727	70394	kaptin	3.99415	247.88	194.771	0.0870929	2.97729	0.0285152	0.0285152	0.785748	-0.347861
10521848	18897	Zcchc4	NM_030185	78796	zinc finger, CCHC domain containing 4	3.70261	285.559	224.488	0.0937587	3.80098	0.0227435	0.0227435	0.786134	-0.347153
10478825	14294	Ddx27	NM_153065	228889	DEAD (Asp-Glu-Ala-Asp) box polypeptide 27	3.67024	298.251	234.586	0.0943837	3.82423	0.0231263	0.0231263	0.786538	-0.346412
10490852	15535	NA	NA	-1	NA	4.03686	601.25	473.032	0.085717	3.19465	0.0242726	0.0242726	0.786747	-0.346028
10450564	11293	Gtf2h4	NM_010364	14885	general transcription factor II H, polypeptide 4	17.5802	438.533	345.118	0.0196583	3.39293	0.000188084	0.000188084	0.786983	-0.345596
10595895	27196	4930579K19Rik	NR_029444	75881	RIKEN cDNA 4930579K19 gene	3.23132	61.0994	48.0895	0.106902	3.01803	0.0477615	0.0477615	0.78707	-0.345436
10558057	22860	Wdr11	NM_172255	207425	WD repeat domain 11	2.93613	579.133	455.901	0.117561	3.95855	0.0431025	0.0431025	0.787213	-0.345174
10529605	19652	Wfs1	NM_011716	22393	Wolfram syndrome 1 homolog (human)	3.59512	182.149	143.4	0.0959855	3.97856	0.0230661	0.0230661	0.787265	-0.345079
10439547	10090	Gramd1c	NM_153528	207798	GRAM domain containing 1C	5.05122	131.268	103.365	0.0682543	3.69514	0.00889039	0.00889039	0.787435	-0.344767
10474836	13901	Ivd	ENSMUST00000028807	56357	isovaleryl coenzyme A dehydrogenase	3.62055	588.177	463.159	0.0952183	3.65263	0.0260833	0.0260833	0.787448	-0.344743
10605143	28381	Arhgap4	NM_138630	171207	Rho GTPase activating protein 4	4.48877	1388.17	1093.94	0.0765589	3.92698	0.0113862	0.0113862	0.788042	-0.343656
10500069	16566	Pip5k1a	ENSMUST00000107236	18720	phosphatidylinositol-4-phosphate 5-kinase, type 1 alpha	2.98061	654.324	515.664	0.11527	3.41076	0.0498075	0.0498075	0.788087	-0.343573
10439744	10105	Cd96	NM_032465	84544	CD96 antigen	2.9501	3980.18	3139.74	0.115993	3.55459	0.0486033	0.0486033	0.788843	-0.34219
10597833	27379	Sec22c	NM_178677	215474	SEC22 vesicle trafficking protein homolog C (S. cerevisiae)	3.3093	476.979	376.408	0.103233	3.90647	0.0307409	0.0307409	0.78915	-0.341629
10427428	8834	AW549877	NM_145930	106064	expressed sequence AW549877	3.02493	934.004	737.277	0.112803	3.63141	0.0441723	0.0441723	0.789373	-0.341221
10597973	27397	Lztfl1	NM_033322	93730	leucine zipper transcription factor-like 1	4.36776	206.668	163.151	0.078096	3.99949	0.0119925	0.0119925	0.789437	-0.341104
10482144	14626	Rc3h2	NM_001100591	319817	ring finger and CCCH-type zinc finger domains 2	5.59028	814.201	643.317	0.0607939	3.58774	0.00689629	0.00689629	0.790121	-0.339854
10540579	20815	Mtmr14	NM_026849	97287	myotubularin related protein 14	4.03248	1676.51	1325.41	0.0840729	2.23246	0.0467543	0.0467543	0.790577	-0.339022
10407012	6547	Srek1ip1	ENSMUST00000022230	67288	splicing regulatory glutamine/lysine-rich protein 1interacting protein 1	6.52659	336.675	266.345	0.0517977	3.94081	0.0029978	0.0029978	0.791103	-0.338063
10497944	16305	Mfsd8	NM_028140	72175	major facilitator superfamily domain containing 8	6.05709	542.427	429.123	0.0558086	2.0723	0.0240489	0.0240489	0.791117	-0.338037
10499529	16488	Slc50a1	NM_009057	19729	solute carrier family 50 (sugar transporter), member 1	7.54357	1282.95	1015.47	0.044716	3.19607	0.00386447	0.00386447	0.791511	-0.337319
10551355	22098	Sertad3	NM_133210	170742	SERTA domain containing 3	4.10803	294.763	233.34	0.0820644	3.72603	0.0170411	0.0170411	0.791618	-0.337124
10588192	26419	Msl2	NM_001100451	77853	male-specific lethal 2 homolog (Drosophila)	6.54687	3585.6	2838.62	0.0514792	2.67771	0.0101905	0.0101905	0.791671	-0.337027
10437443	9867	5730403B10Rik	NM_025670	66626	RIKEN cDNA 5730403B10 gene	3.73384	273.041	216.204	0.0901815	3.93684	0.0208126	0.0208126	0.791837	-0.336725
10494509	15951	Pias3	NM_146135	229615	protein inhibitor of activated STAT 3	6.22518	354.861	281.064	0.0540315	3.96588	0.00348849	0.00348849	0.792039	-0.336357
10600765	27809	Pcyt1b	NM_211138	236899	phosphate cytidylyltransferase 1, choline, beta isoform	15.8216	1096.71	869.17	0.021203	3.09261	0.000462346	0.000462346	0.792528	-0.335466
10441973	10379	Tbp	ENSMUST00000117593	21374	TATA box binding protein	3.79387	604.087	478.802	0.0883866	2.71745	0.0381169	0.0381169	0.792604	-0.335328
10417708	7859	Oxsm	NM_027695	71147	3-oxoacyl-ACP synthase, mitochondrial	5.75881	605.484	479.919	0.0582235	3.16977	0.00893051	0.00893051	0.79262	-0.335299
10481092	14520	Agpat2	ENSMUST00000028286	67512	1-acylglycerol-3-phosphate O-acyltransferase 2 (lysophosphatidic acid acyltransferase, beta)	6.47015	1059.37	840.051	0.0517243	2.9752	0.00768353	0.00768353	0.792969	-0.334664
10369379	2614	Slc29a3	NM_023596	71279	solute carrier family 29 (nucleoside transporters), member 3	5.70346	304.889	241.812	0.0586302	2.61467	0.0153734	0.0153734	0.793117	-0.334394
10526882	19394	Heatr2	NM_001081265	433956	HEAT repeat containing 2	4.27708	695.034	551.682	0.0779147	3.04859	0.0227233	0.0227233	0.793748	-0.333247
10606178	28506	Xist	NR_001463	213742	inactive X specific transcripts	4.96508	7862.73	6241.19	0.0671103	2.00096	0.0382152	0.0382152	0.793769	-0.333209
10583759	25926	Ccdc159	NM_001164614	67119	coiled-coil domain containing 159	4.60773	140.99	112.07	0.0718773	3.99944	0.00997601	0.00997601	0.79488	-0.331191
10598359	27479	Syp	NM_009305	20977	synaptophysin	3.93648	227.621	180.932	0.0841314	3.40038	0.023164	0.023164	0.794885	-0.331182
10546706	21534	Rybp	NM_019743	56353	RING1 and YY1 binding protein	3.11621	514.263	408.793	0.106263	3.73974	0.0390684	0.0390684	0.794909	-0.331138
10405950	6427	Fastkd3	NM_027123	69577	FAST kinase domains 3	3.47191	115.668	91.954	0.0953383	3.66733	0.0293502	0.0293502	0.794982	-0.331006
10457235	11985	Zfp438	ENSMUST00000063989	240186	zinc finger protein 438	3.63625	110.005	87.4678	0.0909578	3.99408	0.0220938	0.0220938	0.795125	-0.330746
10445033	10691	Trim26	NM_001025599	22670	tripartite motif-containing 26	4.5179	405.063	322.434	0.0728529	3.81766	0.0118845	0.0118845	0.79601	-0.329142
10593903	26997	Commd4	NM_025417	66199	COMM domain containing 4	3.40396	1929.01	1536.1	0.096531	3.53554	0.0329212	0.0329212	0.796316	-0.328587
10399691	5692	Id2	NM_010496	15902	inhibitor of DNA binding 2	3.03029	18173.1	14474.5	0.108339	3.94325	0.0394955	0.0394955	0.796475	-0.328299
10520982	18818	Depdc5	NM_001025426	277854	DEP domain containing 5	3.30564	302.72	241.256	0.0990477	3.87774	0.0311852	0.0311852	0.796963	-0.327415
10576403	25104	Urb2	NM_001029876	382038	URB2 ribosome biogenesis 2 homolog (S. cerevisiae)	5.04744	589.872	470.134	0.0648506	3.56192	0.00979378	0.00979378	0.797011	-0.327328
10419803	8086	4931414P19Rik	BC029624	74359	RIKEN cDNA 4931414P19 gene	4.83018	67.7101	53.9666	0.0677623	3.43558	0.0122958	0.0122958	0.797024	-0.327305
10484581	14818	Olfr1053	NM_001177857	257974	olfactory receptor 1053	4.1369	32.0431	25.5547	0.0789058	3.15141	0.0232927	0.0232927	0.79751	-0.326425
10533603	20076	Rhof	ENSMUST00000160479	23912	ras homolog gene family, member f	6.25101	981.782	783.286	0.0521297	3.82936	0.0038575	0.0038575	0.797821	-0.325863
10462501	12577	2700046G09Rik	NR_033198	67188	RIKEN cDNA 2700046G09 gene	2.93605	208.712	166.591	0.110761	3.90652	0.0438149	0.0438149	0.798188	-0.3252
10394942	5163	Taf1b	NM_020614	21340	TATA box binding protein (Tbp)-associated factor, RNA polymerase I, B	3.23314	181.71	145.081	0.100454	3.82362	0.0340183	0.0340183	0.798419	-0.324782
10353844	957	Neurl3	NM_153408	214854	neuralized homolog 3 homolog (Drosophila)	6.97627	5185.21	4139.98	0.0465546	2.5966	0.00951304	0.00951304	0.798422	-0.324777
10465790	12885	Taf6l	NM_146092	225895	TAF6-like RNA polymerase II, p300/CBP-associated factor (PCAF)-associated factor	4.55977	365.891	292.235	0.0711193	2.23246	0.0363603	0.0363603	0.798693	-0.324287
10405248	6332	Hrh2	NM_001010973	15466	histamine receptor H2	3.1605	299.711	239.529	0.102317	3.5918	0.0396738	0.0396738	0.799199	-0.323373
10424945	8579	Kifc2	NM_010630	16581	kinesin family member C2	3.57362	98.2638	78.5354	0.0904734	3.73696	0.0261075	0.0261075	0.79923	-0.323317
10363703	2001	Jmjd1c	ENSMUST00000174062	108829	jumonji domain containing 1C	15.8214	556.936	445.157	0.0204279	2.29181	0.00217044	0.00217044	0.799296	-0.323198
10575153	24995	Cyb5b	NM_025558	66427	cytochrome b5 type B	3.21319	2862.81	2289.06	0.100424	3.1708	0.0451822	0.0451822	0.799582	-0.322682
10501235	16697	Gstm4	NM_026764	14865	glutathione S-transferase, mu 4	4.13748	1168.61	935.14	0.0777146	2.51771	0.0356987	0.0356987	0.800214	-0.321542
10345409	125	Arhgef4	ENSMUST00000159747	226970	Rho guanine nucleotide exchange factor (GEF) 4	3.32962	81.9547	65.5874	0.0965297	3.48751	0.0357746	0.0357746	0.800289	-0.321407
10526145	19317	0610007L01Rik	NM_027854	71667	RIKEN cDNA 0610007L01 gene	5.4884	2149.83	1720.93	0.0584934	2.05717	0.0297158	0.0297158	0.800495	-0.321036
10475804	13979	Gpat2	NM_001081089	215456	glycerol-3-phosphate acyltransferase 2, mitochondrial	3.128	30.6519	24.5379	0.102611	3.49182	0.042439	0.042439	0.800533	-0.320967
10360028	1589	Fcgr2b	NM_001077189	14130	Fc receptor, IgG, low affinity IIb	2.85386	1617.78	1296.73	0.111826	3.88807	0.047783	0.047783	0.80155	-0.319136
10477052	14123	Slc52a3	NM_001164819	69698	solute carrier protein family 52, member 3	3.42641	1115.81	894.715	0.0929794	3.99292	0.0266975	0.0266975	0.801856	-0.318585
10443470	10557	Rab44	NM_001002786	442827	RAB44, member RAS oncogene family	4.80363	2018.51	1619.84	0.0660842	3.97588	0.00875625	0.00875625	0.80249	-0.317445
10572212	24702	Gmip	NM_198101	78816	Gem-interacting protein	6.41681	450.773	361.835	0.0494127	3.31883	0.00560928	0.00560928	0.802698	-0.317071
10594251	27030	Kif23	NM_024245	71819	kinesin family member 23	3.1354	1462.96	1174.36	0.10111	3.36049	0.0444337	0.0444337	0.802726	-0.31702
10556820	22748	Tmem159	NM_145586	233806	transmembrane protein 159	3.84253	476.18	382.299	0.0824474	3.10301	0.029285	0.029285	0.802845	-0.316807
10513869	18051	Megf9	ENSMUST00000107359	230316	multiple EGF-like-domains 9	4.36735	121.293	97.4294	0.0723693	3.48027	0.0162444	0.0162444	0.80326	-0.316061
10433462	9452	Pmm2	NM_016881	54128	phosphomannomutase 2	3.9295	1622.35	1304.64	0.0800197	3.99967	0.017113	0.017113	0.804165	-0.314437
10516081	18329	Ppie	NM_019489	56031	peptidylprolyl isomerase E (cyclophilin E)	3.99197	174.901	140.662	0.0787347	3.99057	0.0163138	0.0163138	0.804237	-0.314307
10595805	27187	Rasa2	NM_053268	114713	RAS p21 protein activator 2	3.32673	152.507	122.664	0.094436	3.73521	0.0323606	0.0323606	0.804317	-0.314164
10355266	1098	Lancl1	NM_001190985	14768	LanC (bacterial lantibiotic synthetase component C)-like 1	3.11255	588.243	473.286	0.100786	3.19526	0.0484907	0.0484907	0.804575	-0.313701
10476299	14024	NA	NA	-1	NA	4.41598	155.872	125.464	0.0708988	3.04917	0.0208324	0.0208324	0.804917	-0.313088
10515731	18276	Szt2	NM_198170	230676	seizure threshold 2	4.58101	266.152	214.273	0.0682822	3.17094	0.0172949	0.0172949	0.805077	-0.312801
10385325	4217	Pttg1	NM_013917	30939	pituitary tumor-transforming gene 1	3.5129	602.568	485.744	0.0885107	3.50222	0.030543	0.030543	0.806123	-0.310928
10502973	16871	Tyw3	NM_172474	209584	tRNA-yW synthesizing protein 3 homolog (S. cerevisiae)	4.82808	63.8892	51.5047	0.0643874	2.62374	0.022893	0.022893	0.806157	-0.310867
10488802	15310	NA	NA	-1	NA	4.88069	42.7429	34.4746	0.0635467	3.93145	0.00852211	0.00852211	0.806557	-0.310152
10501909	16762	Mettl14	ENSMUST00000172687	210529	methyltransferase like 14	5.05282	345.779	278.989	0.0612809	3.96824	0.00737057	0.00737057	0.806842	-0.309642
10427131	8797	Soat2	NM_146064	223920	sterol O-acyltransferase 2	4.03831	900.384	726.552	0.0766343	3.1216	0.0253407	0.0253407	0.806937	-0.309472
10573578	24832	BC056474	NM_001001493	414077	cDNA sequence BC056474	4.6929	4789.51	3866.23	0.065834	3.51865	0.0127029	0.0127029	0.807228	-0.308952
10524020	19127	Tmem175	NM_001163531	72392	transmembrane protein 175	4.62181	787.958	636.328	0.0667158	3.30955	0.0153194	0.0153194	0.807566	-0.308348
10541862	20942	Iffo1	NM_178787	320678	intermediate filament family orphan 1	7.61148	410.869	332.051	0.0403701	3.96329	0.00165936	0.00165936	0.808166	-0.307276
10515363	18233	Mmachc	NM_025962	67096	methylmalonic aciduria cblC type, with homocystinuria	4.43322	679.743	549.35	0.0693094	3.3795	0.0165455	0.0165455	0.808173	-0.307264
10511416	17785	Tox	NM_145711	252838	thymocyte selection-associated high mobility group box	4.29136	69.6847	56.3265	0.0715456	2.91867	0.0245877	0.0245877	0.808305	-0.307028
10530612	19753	Fryl	NM_028194	72313	furry homolog-like (Drosophila)	5.99078	1965.48	1589.46	0.0511352	3.97678	0.00397772	0.00397772	0.808691	-0.30634
10589541	26524	Kif9	NM_010628	16578	kinesin family member 9	4.87811	38.255	30.9441	0.0627254	3.4515	0.0117945	0.0117945	0.808892	-0.305981
10516393	18356	Eif2c4	NM_153177	76850	eukaryotic translation initiation factor 2C, 4	3.93331	508.88	411.702	0.0777271	3.28265	0.0247954	0.0247954	0.809036	-0.305724
10585974	26212	Myo9a	NM_173018	270163	myosin IXa	4.37308	44.6075	36.1105	0.0697147	3.59153	0.0151183	0.0151183	0.809516	-0.304868
10421293	8228	Ppp3cc	NM_008915	19057	protein phosphatase 3, catalytic subunit, gamma isoform	3.58025	201.351	162.998	0.0851501	2.9749	0.0377902	0.0377902	0.809522	-0.304858
10508829	17537	Map3k6	NM_016693	53608	mitogen-activated protein kinase kinase kinase 6	3.70017	445.813	360.904	0.0823808	2.88521	0.0366	0.0366	0.809542	-0.304822
10593213	26929	Rbm7	NM_144948	67010	RNA binding motif protein 7	3.05496	869.362	704.363	0.0993921	3.71425	0.0417208	0.0417208	0.810206	-0.303639
10526735	19377	Zscan21	NM_011757	22697	zinc finger and SCAN domain containing 21	2.83988	136.623	110.74	0.106703	3.84299	0.049114	0.049114	0.810551	-0.303025
10470649	13392	Ttf1	NM_009442	22130	transcription termination factor, RNA polymerase I	3.29519	237.287	192.338	0.0919486	3.62259	0.0348205	0.0348205	0.810572	-0.302988
10467162	13054	Pank1	NM_023792	75735	pantothenate kinase 1	3.26409	1511.04	1224.9	0.0927894	3.88776	0.0322759	0.0322759	0.810637	-0.302872
10350742	616	Rnasel	NM_011882	24014	ribonuclease L (2', 5'-oligoisoadenylate synthetase-dependent)	6.97329	2347.7	1903.4	0.0434047	2.13149	0.0168128	0.0168128	0.810748	-0.302675
10524034	19128	Idua	NM_008325	15932	iduronidase, alpha-L-	8.74038	883.419	716.468	0.0345745	2.22739	0.00912487	0.00912487	0.811018	-0.302194
10437778	9906	Parn	NM_028761	74108	poly(A)-specific ribonuclease (deadenylation nuclease)	3.03008	256.046	207.658	0.0997309	3.90938	0.0399484	0.0399484	0.811019	-0.302192
10607062	28624	NA	NA	-1	NA	3.58737	142.086	115.241	0.0842157	2.63053	0.0457956	0.0457956	0.811063	-0.302114
10588696	26464	Nat6	ENSMUST00000093785	56441	N-acetyltransferase 6	3.87528	460.597	373.65	0.077883	3.59278	0.0218965	0.0218965	0.811229	-0.301819
10418500	7933	NA	NA	-1	NA	3.43081	75.7416	61.4543	0.0879009	3.81877	0.0285261	0.0285261	0.811368	-0.301572
10381695	3864	NA	NA	-1	NA	3.34142	45.4071	36.8589	0.0900536	3.99942	0.028804	0.028804	0.811742	-0.300907
10393113	4977	Trim65	NM_178802	338364	tripartite motif-containing 65	3.04071	415.522	337.438	0.0987601	3.67477	0.0428698	0.0428698	0.812083	-0.300301
10411974	7143	Ipo11	NM_029665	76582	importin 11	4.2481	493.293	400.598	0.0706879	2.25379	0.0413298	0.0413298	0.812089	-0.30029
10379685	3639	1700020L24Rik	NM_025492	66330	RIKEN cDNA 1700020L24 gene	5.61354	190.836	155.022	0.0534169	3.10123	0.0102183	0.0102183	0.812332	-0.299859
10604057	28217	41523	NM_019942	56526	septin 6	4.65818	200.773	163.105	0.064353	2.70296	0.023424	0.023424	0.812383	-0.299768
10551865	22160	Alkbh6	NM_198027	233065	alkB, alkylation repair homolog 6 (E. coli)	3.72504	1156.74	940.005	0.0803542	3.94267	0.0209156	0.0209156	0.812634	-0.299322
10364280	2053	Pttg1ip	NM_145925	108705	pituitary tumor-transforming 1 interacting protein	10.0697	2492.71	2028.17	0.0295478	3.30784	0.00135686	0.00135686	0.81364	-0.297537
10411927	7137	Cwc27	ENSMUST00000022228	67285	CWC27 spliceosome-associated protein homolog (S. cerevisiae)	2.85429	171.611	139.696	0.104001	3.88462	0.0478127	0.0478127	0.814028	-0.29685
10514128	18073	Ttc39b	NM_027238	69863	tetratricopeptide repeat domain 39B	3.23333	1271.41	1035.26	0.0916804	3.6092	0.0369531	0.0369531	0.814263	-0.296433
10540790	20827	Vhl	NM_009507	22346	von Hippel-Lindau tumor suppressor	3.61131	487.646	397.181	0.0819758	2.93007	0.0379031	0.0379031	0.814485	-0.29604
10383556	4038	Fn3krp	NM_181420	238024	fructosamine 3 kinase related protein	4.00579	338.89	276.154	0.0737284	2.91994	0.0293402	0.0293402	0.81488	-0.29534
10378988	3574	Phf12	NM_174852	268448	PHD finger protein 12	7.38879	756.377	616.471	0.0399353	2.38191	0.0107646	0.0107646	0.815031	-0.295073
10450103	11245	H2-Ke6	NM_013543	14979	H2-K region expressed gene 6	5.18268	779.771	635.698	0.0568642	3.92378	0.00694837	0.00694837	0.815237	-0.294709
10367822	2440	Rab32	NM_026405	67844	RAB32, member RAS oncogene family	5.14279	1171.24	954.911	0.0572832	3.99985	0.00677886	0.00677886	0.815301	-0.294595
10347552	318	Stk16	NM_011494	20872	serine/threonine kinase 16	3.16522	2062.12	1681.4	0.093032	3.99252	0.0341022	0.0341022	0.815374	-0.294466
10525043	19217	Rbm19	NM_028762	74111	RNA binding motif protein 19	4.11495	103.051	84.1261	0.0711387	2.28389	0.0430984	0.0430984	0.816355	-0.292731
10605831	28468	Las1l	NM_152822	76130	LAS1-like (S. cerevisiae)	5.98844	230.297	188.205	0.048625	3.94918	0.00407265	0.00407265	0.817229	-0.291188
10543471	21137	Pot1a	NM_133931	101185	protection of telomeres 1A	2.86446	445.152	363.839	0.10159	3.78296	0.0488448	0.0488448	0.817336	-0.290999
10379445	3611	Zfp207	NR_045038	22680	zinc finger protein 207	3.39901	2524.95	2065.2	0.0853114	3.87576	0.0286749	0.0286749	0.817916	-0.289975
10480445	14469	Spopl	NM_001165997	76857	speckle-type POZ protein-like	5.98238	160.643	131.452	0.0483617	3.88131	0.00431815	0.00431815	0.818289	-0.289318
10356859	1236	Dtymk	NM_001105667	21915	deoxythymidylate kinase	2.88118	930.488	761.474	0.100373	3.79718	0.0478445	0.0478445	0.81836	-0.289192
10370708	2729	Polr2e	ENSMUST00000004786	66420	polymerase (RNA) II (DNA directed) polypeptide E	3.49039	1519.03	1243.31	0.0827898	3.90728	0.0260855	0.0260855	0.818487	-0.288969
10363312	1957	Ccdc138	NM_001162956	76138	coiled-coil domain containing 138	3.04569	90.2979	73.9159	0.094825	3.76899	0.0412819	0.0412819	0.818578	-0.288808
10528484	19543	Srpk2	NM_009274	20817	serine/arginine-rich protein specific kinase 2	5.10518	420.81	344.653	0.056418	2.44507	0.0234963	0.0234963	0.819023	-0.288024
10583228	25850	Fam76b	BC043120	72826	family with sequence similarity 76, member B	3.88956	466.822	382.583	0.0738131	3.64081	0.0211248	0.0211248	0.819548	-0.2871
10426909	8779	Letmd1	NM_134093	68614	LETM1 domain containing 1	5.26386	814.895	668.448	0.0542946	3.38972	0.00975879	0.00975879	0.820287	-0.285799
10382228	3907	Axin2	NM_015732	12006	axin2	3.39808	498.565	409.09	0.0839787	3.79017	0.0297108	0.0297108	0.820533	-0.285367
10363241	1954	Gcc2	NM_027375	70297	GRIP and coiled-coil domain containing 2	3.82911	142.604	117.021	0.0744948	2.92475	0.0328131	0.0328131	0.8206	-0.285249
10579996	25498	Tecr	NM_134118	106529	trans-2,3-enoyl-CoA reductase	3.43806	5843.22	4795.82	0.0828914	3.81373	0.0284031	0.0284031	0.82075	-0.284985
10379260	3597	Gm11201	NR_045873	790910	predicted gene 11201	3.84399	156.043	128.094	0.0740749	2.32254	0.0482325	0.0482325	0.820888	-0.284743
10478196	14232	Top1	NM_009408	21969	topoisomerase (DNA) I	5.30142	988.874	811.877	0.0536696	2.21183	0.027107	0.027107	0.821012	-0.284525
10495147	16006	Dennd2d	NR_051982	72121	DENN/MADD domain containing 2D	7.06913	39.7717	32.659	0.0402113	3.14968	0.00494965	0.00494965	0.821163	-0.284259
10580233	25524	Gcdh	NM_008097	270076	glutaryl-Coenzyme A dehydrogenase	4.89834	226.432	185.997	0.057938	3.45137	0.0116456	0.0116456	0.821424	-0.283801
10489065	15340	Ndrg3	NM_180956	29812	N-myc downstream regulated gene 3	3.88119	713.513	586.413	0.0729217	2.6341	0.0381244	0.0381244	0.821867	-0.283023
10454414	11696	Pik3c3	NM_181414	225326	phosphoinositide-3-kinase, class 3	5.28064	440.025	361.783	0.0534901	2.96251	0.0136694	0.0136694	0.822187	-0.282462
10412100	7156	Map3k1	NM_011945	26401	mitogen-activated protein kinase kinase kinase 1	4.49955	175.302	144.132	0.0627722	3.22595	0.0175277	0.0175277	0.822195	-0.282447
10373467	2984	Erbb3	ENSMUST00000082059	13867	v-erb-b2 erythroblastic leukemia viral oncogene homolog 3 (avian)	3.50716	68.7739	56.6044	0.0801065	2.79334	0.0439267	0.0439267	0.823051	-0.280946
10479335	14362	Osbpl2	NM_144500	228983	oxysterol binding protein-like 2	2.89567	730.182	601.105	0.096917	3.6985	0.0487017	0.0487017	0.823226	-0.28064
10482030	14605	Stom	NM_013515	13830	stomatin	3.26817	261.84	215.61	0.0857552	3.83723	0.032776	0.032776	0.823441	-0.280263
10494351	15927	Mtmr11	NM_181409	194126	myotubularin related protein 11	4.11739	34.9484	28.7799	0.0680447	3.99995	0.014644	0.014644	0.823496	-0.280166
10401661	5894	Tmed10	NM_026775	68581	transmembrane emp24-like trafficking protein 10 (yeast)	3.20291	891.789	734.645	0.0873125	3.19294	0.0451115	0.0451115	0.823788	-0.279655
10569719	24414	A430078G23Rik	ENSMUST00000098966	319493	RIKEN cDNA A430078G23 gene	6.67101	259.128	213.476	0.0419115	3.79457	0.003159	0.003159	0.823824	-0.279592
10517028	18421	Tmem222	NM_025667	52174	transmembrane protein 222	2.94244	414.759	341.738	0.0949493	3.84542	0.0443994	0.0443994	0.823944	-0.279382
10554463	22448	Hddc3	NM_026812	68695	HD domain containing 3	8.20852	301.719	248.754	0.0339269	2.70156	0.00551628	0.00551628	0.824454	-0.278489
10349081	464	Phlpp1	NM_133821	98432	PH domain and leucine rich repeat protein phosphatase 1	5.01179	280.754	231.594	0.0554115	3.99753	0.00744031	0.00744031	0.824899	-0.277711
10510464	17694	Lzic	NM_026963	69151	leucine zipper and CTNNBIP1 domain containing	3.48832	236.925	195.502	0.079479	3.08521	0.0381034	0.0381034	0.825163	-0.277249
10514732	18163	Slc35d1	ENSMUST00000150285	242585	solute carrier family 35 (UDP-glucuronic acid/UDP-N-acetylgalactosamine dual transporter), member D1	8.23252	1361.96	1123.92	0.0336642	2.76925	0.00501663	0.00501663	0.825225	-0.277141
10516910	18407	Phactr4	NM_175306	100169	phosphatase and actin regulator 4	6.70302	358.94	296.213	0.0413405	3.00229	0.00675881	0.00675881	0.825245	-0.277106
10352503	818	Bpnt1	NM_011794	23827	bisphosphate 3'-nucleotidase 1	3.93973	302.175	249.397	0.0702954	2.97507	0.0295886	0.0295886	0.825337	-0.276945
10560078	23096	Mzf1	NM_145819	109889	myeloid zinc finger 1	6.34499	43.7776	36.1339	0.0436313	2.00649	0.0237597	0.0237597	0.825397	-0.27684
10554521	22454	Pde8a	ENSMUST00000164568	18584	phosphodiesterase 8A	5.4947	338.511	279.536	0.0502609	2.81259	0.0140187	0.0140187	0.825781	-0.276169
10454993	11748	Hars2	NM_080636	70791	histidyl-tRNA synthetase 2, mitochondrial (putative)	3.10225	298.7	246.699	0.0889491	3.57946	0.0419809	0.0419809	0.825911	-0.275942
10406718	6512	Wdr41	NM_172590	218460	WD repeat domain 41	9.56866	649.389	536.77	0.0287164	2.17905	0.00807586	0.00807586	0.826578	-0.274777
10468292	13145	NA	NA	-1	NA	3.63193	121.612	100.545	0.0755628	3.16651	0.0328655	0.0328655	0.826772	-0.274439
10463486	12681	Btrc	NM_001037758	12234	beta-transducin repeat containing protein	3.35943	708.081	585.442	0.0816765	2.8839	0.0463922	0.0463922	0.826802	-0.274386
10509868	17617	Atp13a2	NM_029097	74772	ATPase type 13A2	3.92388	626.569	518.486	0.0696173	3.85239	0.0184735	0.0184735	0.8275	-0.273169
10405619	6365	Idnk	NM_198004	75731	idnK gluconokinase homolog (E. coli)	3.59145	729.175	603.431	0.0760354	3.13526	0.0344161	0.0344161	0.827552	-0.273078
10490724	15511	Samd10	NM_172676	229011	sterile alpha motif domain containing 10	4.02143	144.937	119.992	0.0677579	3.38914	0.0219098	0.0219098	0.827893	-0.272484
10595981	27205	Mras	NM_008624	17532	muscle and microspikes RAS	4.01761	62.538	51.8026	0.0676293	2.85349	0.0303884	0.0303884	0.828338	-0.271709
10378579	3542	Prpf8	NM_138659	192159	pre-mRNA processing factor 8	6.13744	2680.6	2221.4	0.0441687	3.58609	0.00507133	0.00507133	0.828697	-0.271083
10517744	18502	Arhgef10l	NM_172415	72754	Rho guanine nucleotide exchange factor (GEF) 10-like	4.14528	442.145	366.669	0.0651441	2.8879	0.0274472	0.0274472	0.829296	-0.270041
10465263	12836	Dpf2	NM_011262	19708	D4, zinc and double PHD fingers family 2	3.50655	3961.66	3286.68	0.0768491	2.7379	0.0453355	0.0453355	0.829621	-0.269476
10475264	13933	Ccndbp1	NM_010761	17151	cyclin D-type binding-protein 1	4.05397	761.314	631.612	0.0664664	3.94451	0.015863	0.015863	0.829634	-0.269453
10489195	15349	Tti1	ENSMUST00000029179	75425	TELO2 interacting protein 1	4.17829	658.953	546.827	0.0644018	2.52969	0.0346057	0.0346057	0.829843	-0.26909
10592891	26899	Phldb1	NM_153537	102693	pleckstrin homology-like domain, family B, member 1	3.56633	155.417	129.077	0.0751236	3.9326	0.0241284	0.0241284	0.830519	-0.267915
10493726	15846	Dennd4b	NM_201407	229541	DENN/MADD domain containing 4B	5.53572	952.096	791.099	0.048277	3.97772	0.00529102	0.00529102	0.830903	-0.267248
10476952	14111	Entpd6	NM_172117	12497	ectonucleoside triphosphate diphosphohydrolase 6	3.53673	345.907	287.515	0.075422	2.73366	0.0445424	0.0445424	0.831191	-0.266748
10561516	23284	Nfkbib	NM_010908	18036	nuclear factor of kappa light polypeptide gene enhancer in B cells inhibitor, beta	11.974	1814.26	1508.2	0.0222615	3.9803	0.000286724	0.000286724	0.8313	-0.266559
10596433	27260	Glyctk	NM_174846	235582	glycerate kinase	3.86776	85.0486	70.8058	0.0683649	2.48474	0.042487	0.042487	0.832534	-0.264419
10577544	25231	Polb	NM_011130	18970	polymerase (DNA directed), beta	3.34031	164.645	137.094	0.0790905	3.99871	0.0288416	0.0288416	0.832668	-0.264187
10587368	26341	Mto1	NM_026658	68291	mitochondrial translation optimization 1 homolog (S. cerevisiae)	4.0993	223.509	186.121	0.0644236	2.82298	0.0294803	0.0294803	0.832723	-0.264091
10546396	21504	Mrps25	NM_025578	64658	mitochondrial ribosomal protein S25	3.58922	135.983	113.405	0.0729805	2.49257	0.0497904	0.0497904	0.833964	-0.261943
10397853	5450	Rin3	NM_177620	217835	Ras and Rab interactor 3	7.71871	3284.85	2739.48	0.033934	2.80515	0.00570628	0.00570628	0.833973	-0.261927
10386628	4377	Gm16515	NM_025294	24083	predicted gene, Gm16515	2.83562	461.209	384.713	0.0922674	3.9978	0.0471059	0.0471059	0.834142	-0.261635
10466620	12993	NA	NA	-1	NA	3.8285	26.6854	22.267	0.0682104	3.78027	0.0206914	0.0206914	0.834426	-0.261144
10488575	15281	Psmf1	ENSMUST00000042452	228769	proteasome (prosome, macropain) inhibitor subunit 1	3.14349	774.188	646.091	0.0830113	3.33257	0.0446381	0.0446381	0.834541	-0.260945
10441706	10352	1700010I14Rik	NM_025851	66931	RIKEN cDNA 1700010I14 gene	7.04793	95.8918	80.0423	0.0369819	2.30669	0.0131697	0.0131697	0.834714	-0.260646
10392953	4964	Gga3	NM_173048	260302	golgi associated, gamma adaptin ear containing, ARF binding protein 3	7.72373	604.871	505.1	0.0336701	3.97244	0.001556	0.001556	0.835054	-0.260059
10535653	20255	Zkscan14	NM_023322	67235	zinc finger with KRAB and SCAN domains 14	3.51313	436.403	364.666	0.0737477	3.95663	0.0250446	0.0250446	0.835617	-0.259086
10551405	22105	C030039L03Rik	NM_198417	112415	RIKEN cDNA C030039L03 gene	4.10891	47.0773	39.3489	0.0629625	3.65347	0.0177171	0.0177171	0.835837	-0.258706
10443112	10526	Ggnbp1	ENSMUST00000133257	70772	gametogenetin binding protein 1	3.24308	245.455	205.279	0.0795147	3.96824	0.0319482	0.0319482	0.83632	-0.257873
10585652	26180	Man2c1	NM_028636	73744	mannosidase, alpha, class 2C, member 1	3.79073	463.534	388.077	0.0676214	2.85648	0.0350622	0.0350622	0.837212	-0.256335
10590479	26616	Zfp167	NM_001177505	382118	zinc finger protein 167	3.67927	23.2833	19.4947	0.0696372	3.67331	0.0246132	0.0246132	0.837282	-0.256214
10345608	149	Unc50	NM_026123	67387	unc-50 homolog (C. elegans)	3.7074	537.315	450.035	0.0689785	3.7896	0.022772	0.022772	0.837562	-0.255732
10532989	20021	Gatc	NM_029645	384281	glutamyl-tRNA(Gln) amidotransferase, subunit C homolog (bacterial)	3.16138	1099.78	921.242	0.0808386	3.99341	0.0342169	0.0342169	0.837661	-0.255562
10581340	25636	Ranbp10	NM_145824	74334	RAN binding protein 10	3.0086	570.997	478.457	0.0847884	3.85172	0.041572	0.041572	0.837932	-0.255095
10419977	8100	Ap1g2	NM_007455	11766	adaptor protein complex AP-1, gamma 2 subunit	4.79073	669.804	561.321	0.0532094	2.16604	0.0349031	0.0349031	0.838038	-0.254912
10367960	2448	Pex3	NM_019961	56535	peroxisomal biogenesis factor 3	3.727	382.491	320.583	0.0683467	3.01155	0.0334245	0.0334245	0.838145	-0.254728
10579799	25469	Tmem184c	NM_145599	234463	transmembrane protein 184C	4.47861	1197.04	1003.42	0.0568362	3.25112	0.0174666	0.0174666	0.83825	-0.254548
10492049	15673	Fam48a	NM_019995	56790	family with sequence similarity 48, member A	3.18539	1001.27	839.404	0.0798637	3.85099	0.0351923	0.0351923	0.838337	-0.254398
10406733	6513	Zbed3	ENSMUST00000045909	72114	zinc finger, BED domain containing 3	5.07526	412.941	346.231	0.0500864	3.99978	0.00710526	0.00710526	0.838451	-0.254202
10604038	28214	Akap17b	NM_001081956	338351	A kinase (PRKA) anchor protein 17B	3.72865	86.2709	72.3344	0.0681724	3.66173	0.0237717	0.0237717	0.838457	-0.254191
10551587	22129	Rinl	NM_177158	320435	Ras and Rab interactor-like	3.69095	125.858	105.59	0.0686332	3.83465	0.022616	0.022616	0.838962	-0.253323
10602925	28063	Phka2	NM_172783	110094	phosphorylase kinase alpha 2	4.85824	605.334	507.854	0.052142	2.56356	0.0237322	0.0237322	0.838965	-0.253317
10515716	18274	Szt2	NM_198170	230676	seizure threshold 2	3.26771	212.74	178.589	0.0772559	3.82413	0.0329542	0.0329542	0.83947	-0.252449
10490736	15514	Rgs19	NM_026446	56470	regulator of G-protein signaling 19	8.67216	1979.71	1664.08	0.028893	3.49067	0.00175582	0.00175582	0.840567	-0.250565
10596492	27266	Parp3	NM_145619	235587	poly (ADP-ribose) polymerase family, member 3	5.56206	470.78	395.796	0.0450007	2.55762	0.017278	0.017278	0.840724	-0.250296
10468533	13172	Gpam	ENSMUST00000086868	14732	glycerol-3-phosphate acyltransferase, mitochondrial	3.58444	141.76	119.19	0.0697971	3.51006	0.0287183	0.0287183	0.840789	-0.250184
10559312	22976	Dhcr7	NM_007856	13360	7-dehydrocholesterol reductase	4.24381	864.353	727.159	0.0587561	2.77495	0.0279497	0.0279497	0.841275	-0.249351
10373530	2990	Cdk2	NM_183417	12566	cyclin-dependent kinase 2	4.34115	955.022	803.549	0.0573923	3.96803	0.0124594	0.0124594	0.841393	-0.249148
10430113	9136	Arhgap39	NM_001168288	223666	Rho GTPase activating protein 39	5.09163	163.29	137.429	0.0488553	3.28099	0.0117378	0.0117378	0.841623	-0.248754
10581222	25625	Fhod1	NM_177699	234686	formin homology 2 domain containing 1	5.17314	825.483	694.764	0.0480779	2.94945	0.0146166	0.0146166	0.841646	-0.248715
10427606	8848	Skp2	NM_145468	27401	S-phase kinase-associated protein 2 (p45)	3.19908	203.537	171.375	0.0775629	3.60938	0.0380815	0.0380815	0.841987	-0.24813
10428412	8960	Nudcd1	NM_026149	67429	NudC domain containing 1	3.18553	192.998	162.67	0.0774249	3.99705	0.0333931	0.0333931	0.842858	-0.246639
10379013	3576	Flot2	NM_008028	14252	flotillin 2	5.64413	569.984	481.426	0.0431612	2.24351	0.0229857	0.0229857	0.844631	-0.243607
10530380	19732	Gnpda2	NM_001038015	67980	glucosamine-6-phosphate deaminase 2	2.82066	362.953	306.598	0.0863035	3.85823	0.0498261	0.0498261	0.844733	-0.243433
10386723	4385	Mapk7	NM_011841	23939	mitogen-activated protein kinase 7	3.38753	407.43	344.232	0.071785	3.81301	0.0297128	0.0297128	0.844885	-0.243173
10566155	23919	NA	NA	-1	NA	5.25453	18.1138	15.3072	0.0462239	3.9956	0.00629697	0.00629697	0.845054	-0.242885
10377987	3482	Rabep1	NM_019400	54189	rabaptin, RAB GTPase binding effector protein 1	3.1261	591.362	499.893	0.077548	3.70515	0.0392086	0.0392086	0.845325	-0.242422
10379204	3593	Poldip2	NM_026389	67811	polymerase (DNA-directed), delta interacting protein 2	3.03632	764.118	646.101	0.0797133	3.99807	0.0385651	0.0385651	0.845552	-0.242035
10468329	13152	Obfc1	NM_175360	108689	oligonucleotide/oligosaccharide-binding fold containing 1	5.78285	465.94	393.99	0.041845	3.16151	0.00888663	0.00888663	0.845582	-0.241983
10456639	11923	Ccdc11	NR_029424	74453	coiled-coil domain containing 11	4.05862	33.4767	28.3109	0.0595761	2.8254	0.0301747	0.0301747	0.845692	-0.241796
10493409	15808	Scamp3	NM_011886	24045	secretory carrier membrane protein 3	3.85477	3925.4	3320.33	0.0626527	3.45465	0.023909	0.023909	0.845858	-0.241513
10429972	9127	Cpsf1	NM_001164173	94230	cleavage and polyadenylation specific factor 1	5.95039	441.632	373.96	0.0403269	3.90855	0.00430577	0.00430577	0.846768	-0.239961
10498058	16322	Ndufc1	ENSMUST00000038108	66377	NADH dehydrogenase (ubiquinone) 1, subcomplex unknown, 1	3.52429	507.725	430.158	0.0678665	3.8127	0.0263487	0.0263487	0.847226	-0.239181
10377725	3460	Dlg4	NM_007864	13385	discs, large homolog 4 (Drosophila)	3.81462	454.43	385.048	0.0626588	3.03538	0.0310424	0.0310424	0.847321	-0.239019
10452248	11486	Slc25a41	NM_175333	103775	solute carrier family 25, member 41	3.52477	41.754	35.4088	0.0674674	3.97208	0.0246269	0.0246269	0.848033	-0.237808
10462005	12527	Tmem2	NM_031997	83921	transmembrane protein 2	7.14313	339.131	287.622	0.0332721	2.5194	0.00983636	0.00983636	0.848116	-0.237666
10605370	28401	Mpp1	NM_008621	17524	membrane protein, palmitoylated	3.03167	489.913	415.79	0.0780664	3.80036	0.0413803	0.0413803	0.848701	-0.236672
10408168	6708	Abt1	NM_013924	30946	activator of basal transcription 1	7.7122	416.56	353.582	0.0306632	3.9812	0.00155085	0.00155085	0.848813	-0.236481
10568997	24337	Sirt3	NM_022433	64384	sirtuin 3 (silent mating type information regulation 2, homolog) 3 (S. cerevisiae)	7.10544	743.121	631.263	0.0331233	3.02385	0.00558709	0.00558709	0.849476	-0.235355
10413695	7315	Pbrm1	NM_001081251	66923	polybromo 1	3.98769	1954.73	1661.55	0.0587897	2.79923	0.0320681	0.0320681	0.850018	-0.234435
10457429	12004	Rock1	ENSMUST00000067947	19877	Rho-associated coiled-coil containing protein kinase 1	4.93687	720.765	612.835	0.0474045	3.8199	0.00881508	0.00881508	0.850256	-0.234031
10401267	5857	Dcaf5	NM_177267	320808	DDB1 and CUL4 associated factor 5	4.69324	616.482	524.239	0.0498233	2.47473	0.0277306	0.0277306	0.850373	-0.233832
10565193	23798	Hdgfrp3	NM_013886	29877	hepatoma-derived growth factor, related protein 3	3.49758	55.1306	46.8843	0.0668316	3.67829	0.0285793	0.0285793	0.850422	-0.233749
10511580	17801	Pdp1	NM_001098230	381511	pyruvate dehyrogenase phosphatase catalytic subunit 1	3.17501	310.714	264.332	0.0734611	3.05338	0.0490783	0.0490783	0.850722	-0.23324
10430536	9182	Ddx17	NM_199080	67040	DEAD (Asp-Glu-Ala-Asp) box polypeptide 17	2.98672	2061.14	1753.68	0.0780319	3.97067	0.0408482	0.0408482	0.850829	-0.233059
10529239	19619	Pisd	NM_177298	320951	phosphatidylserine decarboxylase	3.56894	575.227	489.52	0.0652193	3.02576	0.0370653	0.0370653	0.851003	-0.232764
10452892	11545	Fam98a	NM_133747	72722	family with sequence similarity 98, member A	3.59348	340.35	289.648	0.0647614	3.98928	0.0229948	0.0229948	0.85103	-0.232718
10425364	8630	Atf4	NM_009716	11911	activating transcription factor 4	5.94962	688.298	586.09	0.038979	2.2353	0.0207262	0.0207262	0.851507	-0.23191
10378749	3551	1700016K19Rik	NM_198637	74230	RIKEN cDNA 1700016K19 gene	7.65894	76.4778	65.1338	0.0302437	2.66172	0.00694468	0.00694468	0.85167	-0.231634
10386955	4404	Cox10	NM_178379	70383	COX10 homolog, cytochrome c oxidase assembly protein, heme A: farnesyltransferase (yeast)	3.43971	247.716	211.023	0.0672404	3.74401	0.0291999	0.0291999	0.851875	-0.231286
10494092	15903	Pogz	NM_172683	229584	pogo transposable element with ZNF domain	4.02714	527.778	449.686	0.0573639	3.38429	0.0218801	0.0218801	0.852037	-0.231012
10429495	9078	Jrk	NM_008415	16469	jerky	3.22908	30.7053	26.1645	0.0714993	3.57873	0.0375444	0.0375444	0.852117	-0.230877
10517345	18455	Srrm1	NM_016799	51796	serine/arginine repetitive matrix 1	3.79792	1241.28	1058.21	0.0606138	2.76466	0.0369162	0.0369162	0.852513	-0.230206
10429885	9117	Sharpin	NM_025340	106025	SHANK-associated RH domain interacting protein	3.4924	2306.11	1966.15	0.0658821	3.03222	0.039038	0.039038	0.852583	-0.230088
10561178	23255	Rab4b	NM_029391	19342	RAB4B, member RAS oncogene family	4.0085	1682.14	1434.54	0.0573045	3.84536	0.0173096	0.0173096	0.852809	-0.229705
10574471	24936	Cmtm3	NM_024217	68119	CKLF-like MARVEL transmembrane domain containing 3	7.10792	1399.22	1194.61	0.0320896	3.21876	0.00452286	0.00452286	0.853764	-0.228091
10376326	3324	NA	NA	-1	NA	4.76326	221.893	189.554	0.0477109	3.75767	0.0103527	0.0103527	0.854256	-0.22726
10599514	27640	Bcorl1	ENSMUST00000136348	320376	BCL6 co-repressor-like 1	3.48633	248.18	212.064	0.0650792	3.27822	0.0346746	0.0346746	0.854476	-0.226888
10552812	22299	Irf3	NR_045611	54131	interferon regulatory factor 3	5.81145	608.532	519.998	0.0390309	2.46049	0.0171657	0.0171657	0.854513	-0.226826
10526502	19354	Rabl5	NM_026073	67286	RAB, member of RAS oncogene family-like 5	6.11264	649.15	555.135	0.0369259	3.15772	0.00757173	0.00757173	0.855171	-0.225715
10409345	6864	Cltb	NM_028870	74325	clathrin, light polypeptide (Lcb)	6.25197	929.834	795.414	0.0360315	2.31236	0.0170694	0.0170694	0.855436	-0.225268
10433331	9442	Nudt16l1	NM_025839	66911	nudix (nucleoside diphosphate linked moiety X)-type motif 16-like 1	3.63739	523.556	448.08	0.0617444	3.92262	0.0227677	0.0227677	0.855839	-0.224589
10555550	22558	Clpb	NM_009191	20480	ClpB caseinolytic peptidase B	3.01876	180.637	154.711	0.0740434	3.38813	0.0485821	0.0485821	0.856474	-0.223519
10534504	20146	Tmem120a	NM_172541	215210	transmembrane protein 120A	3.30058	214.682	183.97	0.0674836	2.9934	0.0458604	0.0458604	0.85694	-0.222734
10360832	1682	1700056E22Rik	NM_028516	73363	RIKEN cDNA 1700056E22 gene	3.82994	151.013	129.421	0.0581191	2.49599	0.0430879	0.0430879	0.857024	-0.222592
10596857	27293	Apeh	NM_146226	235606	acylpeptide hydrolase	6.82559	1223.23	1048.4	0.0325998	3.36454	0.00441627	0.00441627	0.857071	-0.222513
10450752	11315	Trim39	NM_024468	79263	tripartite motif-containing 39	3.45611	166.417	142.632	0.0643812	3.40389	0.0334648	0.0334648	0.857074	-0.222508
10454771	11725	Reep2	NM_144865	225362	receptor accessory protein 2	4.15154	172.272	147.713	0.0534489	3.79794	0.0158487	0.0158487	0.857438	-0.221896
10485667	15031	Dnajc24	NM_026992	99349	DnaJ (Hsp40) homolog, subfamily C, member 24	4.01782	522.747	448.388	0.0550957	2.75701	0.0323682	0.0323682	0.857754	-0.221364
10553092	22328	Dbp	NM_016974	13170	D site albumin promoter binding protein	3.97008	431.534	370.202	0.055707	2.29838	0.045912	0.045912	0.857875	-0.221161
10518455	18571	Agtrap	NM_009642	11610	angiotensin II, type I receptor-associated protein	3.66081	1660.95	1425.65	0.0602021	3.46008	0.0276872	0.0276872	0.858334	-0.220389
10542522	21029	Plekha5	NM_144920	109135	pleckstrin homology domain containing, family A member 5	3.84465	108.49	93.1219	0.0573173	2.99868	0.0310764	0.0310764	0.858348	-0.220365
10569985	24435	Zfp958	NM_145591	233987	zinc finger protein 958	4.35671	82.3574	70.7245	0.0504253	2.2101	0.0406932	0.0406932	0.858751	-0.219688
10504094	17012	Galt	NM_016658	14430	galactose-1-phosphate uridyl transferase	2.83292	391.013	336.188	0.0769342	3.85289	0.0493047	0.0493047	0.859787	-0.217949
10549569	21839	Cnot3	NM_146176	232791	CCR4-NOT transcription complex, subunit 3	5.36	1676.09	1441.36	0.0406113	3.44134	0.00886051	0.00886051	0.859949	-0.217677
10445360	10749	Supt3h	NM_178652	109115	suppressor of Ty 3 homolog (S. cerevisiae)	3.52847	343.989	295.824	0.0616765	2.56954	0.0493078	0.0493078	0.859981	-0.217623
10542636	21039	Pyroxd1	NM_183165	232491	pyridine nucleotide-disulphide oxidoreductase domain 1	3.85787	209.889	180.537	0.0563351	3.67587	0.0212781	0.0212781	0.860154	-0.217333
10537499	20452	Tas2r137	NM_001025385	574417	taste receptor, type 2, member 137	3.14306	22.4997	19.3565	0.0690683	3.99924	0.0347541	0.0347541	0.860301	-0.217087
10370665	2726	Med16	NM_198107	216154	mediator complex subunit 16	3.12628	789.083	679.026	0.0693191	3.40942	0.0439068	0.0439068	0.860525	-0.216711
10407072	6558	Elovl7	NM_029001	74559	ELOVL family member 7, elongation of long chain fatty acids (yeast)	6.5035	822.283	708.02	0.0331889	3.16515	0.00625259	0.00625259	0.861042	-0.215844
10510725	17719	Chd5	NM_001081376	269610	chromodomain helicase DNA binding protein 5	3.6774	153.713	132.392	0.0585787	2.70456	0.0413548	0.0413548	0.861297	-0.215417
10461547	12442	Vps37c	NM_181403	107305	vacuolar protein sorting 37C (yeast)	3.88995	772.583	665.605	0.0552766	2.7004	0.0363125	0.0363125	0.861532	-0.215024
10435641	9658	Fstl1	NM_008047	14314	follistatin-like 1	4.2574	25.2642	21.7741	0.0503782	2.66009	0.0301069	0.0301069	0.861857	-0.21448
10407370	6595	4833420G17Rik	NM_001113550	67392	RIKEN cDNA 4833420G17 gene	8.94602	536.385	462.906	0.0237592	3.61387	0.00136114	0.00136114	0.86301	-0.212551
10594785	27080	Rnf111	NM_033604	93836	ring finger 111	4.72159	1081.69	933.935	0.0448775	3.35595	0.0139255	0.0139255	0.863404	-0.211892
10461671	12460	Patl1	NM_172635	225929	protein associated with topoisomerase II homolog 1 (yeast)	4.03852	771.965	666.712	0.0523634	2.4451	0.0397305	0.0397305	0.863656	-0.211471
10526487	19352	Alkbh4	ENSMUST00000041100	72041	alkB, alkylation repair homolog 4 (E. coli)	4.53579	390.854	337.927	0.0462799	3.97661	0.0106752	0.0106752	0.864588	-0.209915
10554231	22429	Mir7-2	NR_029826	723884	microRNA 7-2	3.69754	35.2522	30.5122	0.0563419	3.41825	0.0274745	0.0274745	0.865541	-0.208326
10480652	14487	Ndor1	NM_001082476	78797	NADPH dependent diflavin oxidoreductase 1	5.34608	333.045	288.271	0.0389619	3.09909	0.0117741	0.0117741	0.86556	-0.208294
10392070	4894	Strada	NM_001252448	72149	STE20-related kinase adaptor alpha	3.47777	802.279	694.573	0.059802	3.9779	0.0256311	0.0256311	0.86575	-0.207978
10374771	3137	Mir216b	NR_030419	735308	microRNA 216b	3.0247	23.2437	20.124	0.0687434	3.92627	0.0399327	0.0399327	0.86578	-0.207928
10472418	13570	Gm13629	AK039017	100038743	predicted gene 13629	4.78446	19.1253	16.561	0.0434096	4	0.00874695	0.00874695	0.865922	-0.207691
10600150	27730	Zfp275	NM_031494	27081	zinc finger protein 275	6.10211	216.72	187.766	0.0339048	3.91347	0.00391756	0.00391756	0.866402	-0.206892
10381063	3787	Wipf2	NM_197940	68524	WAS/WASL interacting protein family, member 2	4.54033	317.19	274.922	0.0454424	3.7427	0.0122351	0.0122351	0.866743	-0.206324
10528583	19553	Cdk5	NM_007668	12568	cyclin-dependent kinase 5	3.56296	1194.12	1035.39	0.0577527	2.87675	0.0403668	0.0403668	0.867075	-0.205771
10413657	7313	Glt8d1	NM_029626	76485	glycosyltransferase 8 domain containing 1	4.3062	532.848	462.116	0.0477146	2.33161	0.0377212	0.0377212	0.867257	-0.205469
10422396	8342	Stk24	NM_145465	223255	serine/threonine kinase 24	3.73007	1513.57	1312.73	0.0550602	2.91978	0.0351582	0.0351582	0.867311	-0.205379
10471171	13428	Fubp3	NM_001033389	320267	far upstream element (FUSE) binding protein 3	2.98674	686.914	595.828	0.0687147	3.86355	0.0422889	0.0422889	0.867398	-0.205234
10529567	19648	D5Ertd579e	NM_001081232	320661	DNA segment, Chr 5, ERATO Doi 579, expressed	3.25697	139.278	121.004	0.0623002	3.55088	0.0370614	0.0370614	0.868797	-0.202909
10405885	6411	NA	NA	-1	NA	4.02297	20.863	18.1271	0.0504101	3.91414	0.0165208	0.0165208	0.868864	-0.202798
10450089	11243	Ring1	NM_009066	19763	ring finger protein 1	4.49903	271.324	235.949	0.0447968	3.23894	0.0173807	0.0173807	0.86962	-0.201543
10560217	23117	Dhx34	NM_027883	71723	DEAH (Asp-Glu-Ala-His) box polypeptide 34	4.34207	246.188	214.236	0.0461893	3.96561	0.0124672	0.0124672	0.870214	-0.200558
10348087	375	Cops7b	NM_172974	26895	COP9 (constitutive photomorphogenic) homolog, subunit 7b (Arabidopsis thaliana)	2.89229	538.767	468.911	0.0692692	3.83842	0.0467207	0.0467207	0.870341	-0.200347
10580033	25500	Cd97	NM_011925	26364	CD97 antigen	4.72398	8722.68	7599.2	0.0421094	3.34389	0.0140213	0.0140213	0.8712	-0.198924
10597648	27366	Myd88	ENSMUST00000035092	17874	myeloid differentiation primary response gene 88	4.52125	2763.2	2407.73	0.0439411	3.75925	0.0122802	0.0122802	0.871354	-0.198669
10540705	20823	Il17rc	NM_178942	171095	interleukin 17 receptor C	2.99458	80.4853	70.1361	0.0663094	3.90653	0.0413835	0.0413835	0.871415	-0.198568
10568593	24290	Mettl10	NM_028095	72096	methyltransferase like 10	5.22047	208.709	181.882	0.0380213	3.89136	0.00692866	0.00692866	0.871463	-0.198489
10585625	26179	Sin3a	NM_011378	20466	transcriptional regulator, SIN3A (yeast)	3.57741	524.68	457.242	0.0554819	2.65898	0.04531	0.04531	0.871467	-0.198482
10539741	20724	Aak1	NM_177762	269774	AP2 associated kinase 1	11.4402	761.067	663.555	0.0172907	2.63017	0.00257676	0.00257676	0.871874	-0.197808
10585767	26192	Ubl7	NM_001122873	69459	ubiquitin-like 7 (bone marrow stromal cell-derived)	3.30283	2274.72	1984.37	0.0596494	3.88917	0.031129	0.031129	0.872356	-0.197011
10444079	10603	Rgl2	NM_009059	19732	ral guanine nucleotide dissociation stimulator-like 2	2.80494	657.164	573.859	0.0697194	3.9685	0.0490067	0.0490067	0.873235	-0.195558
10347254	292	Smarcal1	NM_018817	54380	SWI/SNF related matrix associated, actin dependent regulator of chromatin, subfamily a-like 1	3.51441	437.944	382.488	0.0555803	3.38246	0.0322656	0.0322656	0.873372	-0.195332
10446756	10888	Ypel5	NM_027166	383295	yippee-like 5 (Drosophila)	5.55712	403.006	351.978	0.0351468	3.92842	0.00541279	0.00541279	0.873382	-0.195315
10438232	9943	Dgcr2	NM_010048	13356	DiGeorge syndrome critical region gene 2	4.32901	1179.28	1030.18	0.0450484	3.9805	0.0124922	0.0124922	0.873564	-0.195015
10520553	18783	Tmem214	ENSMUST00000046349	68796	transmembrane protein 214	4.11075	1337.54	1168.81	0.0473246	3.94889	0.0151149	0.0151149	0.873852	-0.194539
10554017	22402	Lins	NM_152815	72635	lines homolog (Drosophila)	4.37484	84.994	74.2807	0.0444301	2.98565	0.0223193	0.0223193	0.873952	-0.194374
10519333	18658	Fam133b	NM_001042501	68152	family with sequence similarity 133, member B	3.60331	331.822	290.285	0.0535448	3.29047	0.0315005	0.0315005	0.874822	-0.192939
10361834	1775	Txlnb	NM_138628	378431	taxilin beta	6.28932	31.6399	27.6952	0.0305453	2.9225	0.00877206	0.00877206	0.875325	-0.192109
10585097	26123	Gm5617	NM_001004191	434402	predicted gene 5617	4.02779	1271.71	1113.67	0.0475302	2.18975	0.0484485	0.0484485	0.87573	-0.191442
10399768	5702	Ttc15	NM_178811	217449	tetratricopeptide repeat domain 15	3.11273	873.246	764.785	0.0614682	3.19917	0.0484035	0.0484035	0.875795	-0.191335
10408032	6660	Zfp187	NM_001013786	432731	zinc finger protein 187	2.85898	512.237	448.682	0.066848	3.87039	0.0477979	0.0477979	0.875927	-0.191117
10566438	24009	Fam160a2	NM_001242364	74349	family with sequence similarity 160, member A2	2.96322	410.84	359.975	0.0643486	3.99926	0.0414315	0.0414315	0.876193	-0.190679
10374529	3118	Wdpcp	NM_145425	216560	WD repeat containing planar cell polarity effector	4.86962	46.0033	40.3079	0.0391558	3.96799	0.00839097	0.00839097	0.876196	-0.190674
10458164	12081	Cdc23	NM_178347	52563	CDC23 cell division cycle 23	3.54111	641.562	562.388	0.0536622	3.73868	0.0268192	0.0268192	0.876591	-0.190024
10543697	21159	Zc3hc1	NM_172735	232679	zinc finger, C3HC type 1	7.00746	184.813	162.01	0.027112	3.44236	0.00375206	0.00375206	0.876614	-0.189986
10430020	9129	Vps28	NM_025842	66914	vacuolar protein sorting 28 (yeast)	4.1655	3803.33	3335.95	0.0454118	3.93186	0.0145941	0.0145941	0.877115	-0.189162
10403396	6097	Adarb2	NM_052977	94191	adenosine deaminase, RNA-specific, B2	2.87357	21.6499	18.9909	0.0657898	3.92461	0.0463421	0.0463421	0.877182	-0.189052
10515051	18196	Osbpl9	NM_133885	100273	oxysterol binding protein-like 9	5.09059	1191.14	1045.06	0.0370786	2.51913	0.0221059	0.0221059	0.877364	-0.188753
10364601	2107	Abca7	NM_013850	27403	ATP-binding cassette, sub-family A (ABC1), member 7	4.18807	559.136	490.651	0.0450094	3.27838	0.020807	0.020807	0.877516	-0.188503
10471599	13466	D730039F16Rik	BC021771	77996	RIKEN cDNA D730039F16 gene	3.44477	25.8102	22.6518	0.0546663	3.93508	0.0268683	0.0268683	0.877632	-0.188312
10380219	3689	Vezf1	NM_016686	22344	vascular endothelial zinc finger 1	4.28878	3425.4	3006.49	0.0438797	2.87621	0.0253583	0.0253583	0.877706	-0.18819
10542112	20966	Clec2h	NM_053165	94071	C-type lectin domain family 2, member h	4.15891	44.1399	38.7492	0.0451837	2.75251	0.029841	0.029841	0.877874	-0.187914
10540122	20772	Slc6a6	ENSMUST00000032185	21366	solute carrier family 6 (neurotransmitter transporter, taurine), member 6	3.10241	5133.49	4508.91	0.0603282	3.33295	0.046204	0.046204	0.878331	-0.187163
10457302	11989	Epc1	ENSMUST00000115870	13831	enhancer of polycomb homolog 1 (Drosophila)	3.7735	693.804	609.879	0.0492923	2.91741	0.034197	0.034197	0.879037	-0.186004
10541301	20881	Tuba8	NM_017379	53857	tubulin, alpha 8	4.63022	3299.39	2900.55	0.0401434	3.4145	0.0141922	0.0141922	0.879117	-0.185873
10603508	28135	Ftsj1	NM_133991	54632	FtsJ homolog 1 (E. coli)	3.85433	350.156	307.92	0.0481126	3.84264	0.019653	0.019653	0.87938	-0.185441
10461475	12438	Cpsf7	NM_172302	269061	cleavage and polyadenylation specific factor 7	3.57025	415.35	365.278	0.0519103	3.99629	0.0234069	0.0234069	0.879446	-0.185333
10446207	10842	Clpp	NM_017393	53895	ClpP caseinolytic peptidase, ATP-dependent, proteolytic subunit	3.1893	665.935	586.74	0.0572726	3.32524	0.0430938	0.0430938	0.881077	-0.18266
10465132	12825	Sipa1	ENSMUST00000163953	20469	signal-induced proliferation associated gene 1	3.18608	1668.61	1470.21	0.05732	3.53515	0.0396613	0.0396613	0.881098	-0.182626
10457778	12035	Gm10551	AK162814	100126206	predicted gene 10551	10.8673	26.8165	23.628	0.0168049	2.36699	0.00449402	0.00449402	0.881099	-0.182624
10386789	4391	Ulk2	NM_013881	29869	unc-51 like kinase 2	4.54156	517.334	455.91	0.0401512	3.80974	0.0117362	0.0117362	0.881267	-0.182349
10515712	18272	Szt2	NM_198170	230676	seizure threshold 2	4.13592	149.871	132.263	0.0435965	2.61953	0.0331971	0.0331971	0.882512	-0.180312
10484927	14962	Slc39a13	NM_026721	68427	solute carrier family 39 (metal ion transporter), member 13	3.44266	608.051	536.712	0.0522983	3.91577	0.0271299	0.0271299	0.882675	-0.180046
10526274	19334	Dnajc30	NM_025362	66114	DnaJ (Hsp40) homolog, subfamily C, member 30	3.09223	517.11	456.486	0.0581787	3.23386	0.0485211	0.0485211	0.882763	-0.179902
10430974	9234	Arfgap3	NM_025445	66251	ADP-ribosylation factor GTPase activating protein 3	2.94595	639.449	564.542	0.0610151	3.96761	0.0425655	0.0425655	0.882858	-0.179747
[truncated: 956 more rows]

## Sheet: Ex vivo dKO vs CTR
Row.names	GeneName	SystematicName	Description	logFC	P.Value	adj.P.Val
[truncated: 159 more rows]

## Sheet: Ex vivo dKO vs Kit-creERT2
Row.names	GeneName	SystematicName	Description	logFC	P.Value	adj.P.Val
[truncated: 77 more rows]
