# Supplementary material for: Serous Cavity Mast Cells Depend on the ROQUIN Paralogs
Source: Eur J Immunol. 2025 Dec 19;55(12):e70110. doi: 10.1002/eji.70110 (PMC12716222; doi:10.1002/eji.70110)
Supplement: Supplementary file 4 — Supporting File 4: eji70110‐sup‐0004‐SuppMat.xlsx. [file EJI-55-e70110-s003.xlsx]

## Sheet: Only cPMC dKO vs CTR
Gene
0610007P08Rik
0610040B10Rik
1110001A16Rik
1110018G07Rik
1110034B05Rik
1300010F03Rik
1500003O03Rik
1500012F01Rik
1700001O22Rik
1700029G01Rik
1700029J11Rik
1700030K09Rik
1700052N19Rik
1700058G18Rik
1700073E17Rik
1700084J12Rik
1700086O06Rik
1700106J16Rik
1810013L24Rik
2013-03-11 00:00:00
2210011C24Rik
2210404J11Rik
2310033P09Rik
2310044H10Rik
2610002J02Rik
2610028H24Rik
2700097O09Rik
2810004N23Rik
2810030E01Rik
2810046L04Rik
2810422J05Rik
3110003A17Rik
3830406C13Rik
4731419I09Rik
4732418C07Rik
4833413E03Rik
4833418N17Rik
4833427G06Rik
4930403N07Rik
4930422G04Rik
4930431A04Rik
4930432K09Rik
4930502E18Rik
4930503L19Rik
4930547N16Rik
4930563D23Rik
4930579G24Rik
4931406C07Rik
4931406P16Rik
4931409K22Rik
4933406M09Rik
4933411K16Rik
4933431E20Rik
4933439C10Rik
5330426P16Rik
5430425J12Rik
5830418K08Rik
6030429G01Rik
6330549D23Rik
7120482A17Rik
9030418K01Rik
9030617O03Rik
9330020H09Rik
9930014A18Rik
A3galt2
A530016L24Rik
A630072M18Rik
A830007P12Rik
AI504432
AI593442
AI597479
AW146020
Aaas
Aard
Aars2
Aatk
Abca2
Abcb10
Abcb11
Abcf2
Abhd6
Abi2
Abr
Acad11
Acad8
Acap1
Acat2
Acd
Acnat1
Acot11
Acot7
Acp2
Acsl3
Acsm4
Actl7b
Actrt2
Ada
Adamts20
Adck2
Adig
Adipor2
Ado
Adora2a
Adrb1
Afap1l1
Aftph
Ager
Agpat3
Agpat9
Ahrr
Aimp1
Aire
Akap11
Akt3
Aldh1l1
Aldh3a1
Aldoa
Aldoc
Alg1
Alkbh5
Alox8
Amh
Anapc16
Ankle1
Ankle2
Ankrd37
Ankrd40
Ankrd50
Anln
Ano3
Anxa5
Aoc2
Ap1s2
Apba2
Aplp1
Apobec4
Apobr
Appbp2
Aqp5
Ar
Araf
Arap1
Arc
Arfgap1
Arfip2
Arhgap19
Arhgap20
Arhgap30
Arhgap32
Arhgap5
Arhgef2
Arhgef9
Arid1b
Arl10
Arl11
Arl16
Armcx6
Arpc5l
Arpp19
Arrb1
Arxes1
Asb11
Asb7
Asphd2
Aspm
Asxl1
Atad2
Atf2
Atg4c
Atg7
Atp13a3
Atp1a3
Atp1b1
Atp2a1
Atp2b1
Atp4a
Atp5d
Atp5o
Atp6v1a
Atp8a1
Atp8b4
Atp9b
Atpbd4
Atr
Atxn2
Atxn2l
Aup1
Aurka
Aurkb
Avpr1b
B4galnt1
B4galt5
B930078G14Rik
BC006965
BC018242
BC018507
BC021891
BC023829
BC031353
BC049635
BC053749
Baiap3
Banf1
Bard1
Baz1a
Bbs10
Bbs5
Bbs7
Bckdhb
Bcl11b
Bcl2l1
Bcl2l11
Bcr
Bfsp2
Bhlha15
Bicd2
Bik
Bin3
Birc5
Blvra
Blvrb
Bnip3
Brd9
Bre
Bri3bp
Brip1
Brsk2
Bsg
Btaf1
Btbd8
Btnl9
Bzw2
C030006K11Rik
C030016D13Rik
C130036L24Rik
C130074G19Rik
C1qtnf1
C230081A13Rik
C2cd2l
C2cd4b
C3
C330027C09Rik
C7
C87436
CK137956
Cacng1
Calca
Calhm1
Calm3
Camk2g
Car3
Car5a
Car9
Card14
Cars2
Casc5
Casp3
Cast
Cat
Cbr4
Cbs
Cbx4
Ccdc113
Ccdc114
Ccdc116
Ccdc154
Ccdc17
Ccdc28a
Ccdc32
Ccdc50
Ccdc63
Ccdc66
Ccdc76
Ccdc90b
Ccdc93
Ccdc97
Ccl17
Ccl2
Ccl28
Ccl9
Ccna2
Ccnb2
Ccnd3
Ccng2
Ccni
Ccnl1
Ccr10
Ccr6
Ccr9
Cct2
Cd276
Cd40
Cd53
Cd68
Cd93
Cdc25c
Cdc37l1
Cdc40
Cdc42bpa
Cdc73
Cdca2
Cdca3
Cdca7
Cdca8
Cdk1
Cdk16
Cdk3-ps
Cdk7
Cdk8
Cdkn1b
Cdkn1c
Cdkn2c
Cdkn2d
Cdkn3
Cdr2l
Cebpa
Cenpa
Cenpe
Cenpf
Cenpk
Cenpm
Cep152
Cep55
Ces1a
Ces2b
Cfl1
Cfp
Chd3
Chml
Chn2
Chst11
Chst15
Chst2
Chst4
Chsy1
Cirbp
Ckap2l
Cks1b
Clcn1
Clcnkb
Cldn4
Clec4b1
Cln6
Clock
Clybl
Cma1
Cmtm4
Cmtm6
Cmtm8
Cngb1
Cnot6
Cnr1
Cntn4
Cog7
Col16a1
Col20a1
Col4a4
Col6a6
Colec12
Colq
Coq7
Coq9
Coro1b
Cort
Cpne2
Cpsf2
Cpsf3l
Cpsf4
Cpt1c
Cradd
Crlf3
Cry1
Csdc2
Csf2ra
Csnk1d
Csnk1e
Csrnp1
Csrp2
Cthrc1
Ctnnd1
Ctps
Ctrb1
Ctsf
Ctso
Ctu2
Cwc22
Cyb5r1
Cyfip2
Cygb
Cyp21a1
Cyp2d34
Cyp2s1
Cyp2u1
D11Wsu99e
D1Ertd448e
D630039A03Rik
D630042P16Rik
Dach2
Daglb
Dao
Dap
Dapk1
Dazap2
Dbf4
Dbn1
Dbnl
Dcaf11
Dcdc2c
Dck
Dclre1b
Ddit4
Ddx26b
Ddx39b
Ddx5
Ddx60
Deaf1
Defb1
Defb35
Defb36
Dek
Dennd4a
Dffa
Dfna5
Dgki
Dguok
Dhrs1
Dhrs3
Dhx8
Diap3
Dis3l2
Dmap1
Dmbt1
Dmrtc2
Dmwd
Dnahc17
Dnajb1
Dnajb3
Dnajb8
Dnajc10
Dnajc12
Dnajc13
Dnajc15
Dnajc19
Dnajc9
Dnalc1
Dock6
Dph1
Dph2
Dpm3
Dpp3
Dppa2
Dpy19l3
Dpysl2
Drosha
Dscr3
Dstyk
Dusp1
Dusp10
Dusp11
Dusp16
Dusp4
Dusp8
Dut
Dync2li1
Dyrk3
Dysf
E130201H02Rik
E230015B07Rik
E2f4
E330020D12Rik
E330037G11Rik
Ear1
Ebag9
Ebna1bp2
Ednrb
Eef1a1
Eepd1
Efr3a
Egfem1
Egfl8
Egln1
Egln3
Ehd1
Eid2b
Eif2a
Eif3e
Eif3l
Eif3m
Eif5b
Elk4
Elmo1
Elmo3
Eln
Elof1
Emg1
Eml5
Emr1
Emr4
Enho
Eno1
Enox2
Enpp4
Entpd1
Entpd5
Epc2
Erc1
Ercc3
Erg
Errfi1
Espl1
Etv1
Exoc3
Exoc7
Ext2
F630043A04Rik
F8
Fads1
Faim
Fam116a
Fam117b
Fam118a
Fam118b
Fam120b
Fam126b
Fam131b
Fam131c
Fam13b
Fam160b2
Fam162a
Fam162b
Fam167b
Fam175a
Fam178a
Fam179a
Fam186b
Fam18b
Fam196b
Fam38a
Fam45a
Fam64a
Fam71e2
Fam76a
Fam83b
Fam83d
Fanci
Farsa
Fat3
Fate1
Fbln1
Fbrsl1
Fbxl15
Fbxl6
Fbxo25
Fbxo3
Fbxo30
Fbxo4
Fbxw18
Fbxw7
Fbxw9
Fcgr3
Fdps
Fez1
Fgfr1
Fitm1
Flna
Flt3l
Fnip1
Foxm1
Foxred2
Fpgs
Fpr-rs4
Fras1
Fscn1
Fscn3
Fubp1
Fuca2
Fzd4
G3bp2
G6pc3
G6pd2
Gaa
Gabrq
Galm
Galnt7
Galntl4
Galp
Galr3
Gapdhs
Gapt
Gas2l3
Gas5
Gata4
Gatsl2
Gcnt7
Gdap1
Gen1
Gfi1
Gfra2
Gimap5
Gimap9
Gja5
Glb1l
Glb1l3
Gli1
Glt25d1
Gltp
Glud1
Gm10002
Gm10113
Gm10142
Gm10336
Gm10374
Gm10494
Gm10505
Gm10578
Gm10624
Gm10777
Gm10823
Gm10847
Gm10865
Gm10866
Gm11487
Gm12250
Gm13375
Gm13547
Gm13777
Gm14005
Gm14407
Gm15417
Gm16519
Gm166
Gm19688
Gm20091
Gm3086
Gm3258
Gm4802
Gm4868
Gm4924
Gm4980
Gm5069
Gm5134
Gm5785
Gm6251
Gm6548
Gm7061
Gm8363
Gm885
Gm9705
Gm9766
Gm9958
Gm9962
Gmppb
Gna13
Gne
Gnl1
Gnpat
Gnrh1
Gopc
Gpatch2
Gphb5
Gpi1
Gpr135
Gpr146
Gpr176
Gpr179
Gpr20
Gpr88
Gpsm2
Gramd3
Grhl1
Grik1
Grik5
Grm6
Grpel2
Gsr
Gtf2h3
Gtf2i
Gtf2ird1
Gtpbp1
Gxylt2
Gyg
H2-Ab1
H2-Eb1
H2-K1
H2-T22
H2afv
Hagh
Haghl
Hal
Hapln3
Hars
Haus7
Hcn1
Hdgfrp2
Heatr5b
Heatr7a
Hectd1
Hes1
Hfe
Hhat
Hic1
Higd2a
Hint1
Hist1h1b
Hist1h1c
Hist1h1d
Hist1h2aa
Hist1h2ab
Hist1h2ak
Hist1h2ba
Hist1h2bb
Hist1h2bg
Hist1h2bh
Hist1h2bm
Hist1h4d
Hist1h4f
Hist1h4i
Hist2h2bb
Hist3h2a
Hist4h4
Hmgcs1
Hmgxb3
Hmmr
Hn1l
Hnrnpab
Homer2
Hoxa6
Hps4
Hrct1
Hrsp12
Hsd3b2
Hspa12a
Hspa9
Hspb6
Htr2a
I830012O16Rik
Idh1
Idh3b
Ier3
Ifi30
Ifitm1
Ifitm2
Ifna2
Igbp1b
Igf2as
Igsf9
Ikzf2
Il11
Il12rb2
Il17f
Il17ra
Il25
Il28a
Ilf2
Immp2l
Imp3
Impa2
Impact
Impdh1
Inhbc
Inpp4a
Ints12
Ints4
Invs
Iqca
Iqgap2
Iqgap3
Irak4
Irf5
Irs1
Iscu
Itch
Itga2
Itgb2
Itgb3
Itpripl2
Jak2
Jmjd6
Jph2
Jun
Junb
Jund
Kcnab3
Kcng2
Kcnip1
Kcnq4
Kctd18
Kctd2
Kdelc1
Kdelr3
Kif11
Kif14
Kif15
Kif2c
Kif3a
Kif3b
Kif4-ps
Kifc3
Kifc5b
Klf11
Klf2
Klf6
Klhdc5
Klhl20
Klhl35
Klk5
Klra17
Kntc1
Kprp
Krit1
Krt34
Krt76
Krt8
Krtap8-1
Krtap9-3
L3mbtl2
LOC100503181
Lancl2
Lao1
Larp7
Lat
Lbh
Lcat
Lce3f
Lcn4
Lcn8
Ldha
Ldlr
Lhfpl4
Lhpp
Limd2
Limk1
Lin54
Llgl1
Lman1
Lonrf3
Lphn2
Lpin1
Lrba
Lrfn1
Lrfn5
Lrp8
Lrrc14
Lrrc17
Lrrc28
Lrrc31
Lrrc45
Lrrc47
Lrrc4b
Lrrc59
Lrrc8d
Lrrfip1
Lrwd1
Lsm2
Luzp2
Ly6e
Ly6f
Lynx1
Lztr1
Mad2l1
Mamdc2
Man2b1
Man2b2
Maoa
Map2k1
Map2k3
Map2k6
Map3k12
Mapk12
Mapk8
Mapre2
Mark2
Mastl
Mbd5
Mbnl2
Mcm6
Med17
Med19
Megf10
Megf6
Meis1
Metap2
Mettl16
Mettl17
Mettl2
Mex3d
Mfap5
Mfng
Mfsd10
Mgarp
Mgat1
Micall2
Mina
Mir124a-2
Mir143
Mir146b
Mir181c
Mir19b-2
Mir200c
Mir20a
Mir22
Mir221
Mir222
Mir30b
Mir326
Mir345
Mir378
Mir383
Mir423
Mir450-2
Mir688
Mirlet7b
Mis18bp1
Mkrn1-ps1
Mlec
Mlycd
Mmp27
Mmp3
Mon1b
Mon2
Morc2a
Mphosph6
Mpi
Mrgpra6
Mrgprf
Mrpl13
Mrps18b
Mrps5
Msn
Msrb2
Mta2
Mtbp
Mthfd1l
Mtmr10
Mtmr4
Mtss1
Mup5
Mvd
Mvp
Mxd4
Mxi1
Myf5
Myh10
Myl3
Myo10
Myo18b
Naa35
Naaa
Nacc2
Nadk
Nagk
Narf
Nat10
Nbas
Ncapd3
Ncbp2
Ncdn
Ndc80
Nde1
Ndrg1
Ndufa6
Nedd4
Neil3
Nek4
Nfam1
Nfat5
Nfatc3
Nfil3
Nfkbie
Ngrn
Nkx1-1
Nlrc5
Nlrp3
Nme3
Nmu
Nnat
Nol10
Nol11
Nol6
Nol9
Nop58
Npas3
Npepl1
Npm1
Npr2
Nprl2
Nr2e3
Nrbp1
Nrg4
Nrm
Nt5dc1
Ntf5
Nucb1
Nudcd3
Nup153
Nup62
Nusap1
Nxn
Nxph4
Oaz2
Ociad1
Ofcc1
Ogdh
Ogfod1
Olfm4
Olfml2b
Olfr102
Olfr1051
Olfr1079
Olfr1094
Olfr12
Olfr1212
Olfr1215
Olfr1283
Olfr129
Olfr1313
Olfr138
Olfr1449
Olfr1458
Olfr146
Olfr1461
Olfr1508
Olfr153
Olfr1537-ps1
Olfr160
Olfr225
Olfr270
Olfr3
Olfr482
Olfr524
Olfr536
Olfr552
Olfr592
Olfr704
Olfr71
Olfr715
Olfr732
Olfr860
Olfr874
Opa1
Opn1mw
Orai1
Osm
Osr1
Otub1
Oxa1l
P2rx4
P4ha2
Pabpc1
Pabpc5
Pacrgl
Paics
Pank2
Panx2
Paqr6
Parl
Parvg
Pask
Pawr
Pax8
Pbk
Pccb
Pcdhb2
Pcdhb9
Pck2
Pdcd11
Pdcd2
Pdilt
Pdk1
Pdlim7
Pdxk
Pear1
Per1
Pet112l
Pfkfb3
Pfkl
Pgd
Pgp
Pgpep1
Phb2
Phf14
Phf15
Phf19
Phkb
Phospho1
Phox2b
Pif1
Pigy
Pim2
Pin1-ps1
Pitpnm2
Pkm
Plag1
Plbd2
Plcb3
Plekha3
Plekhg5
Plekhj1
Plk3
Plod1
Plscr1
Plxnc1
Pmf1
Pmp22
Pnpla6
Pnpo
Poc1a
Pola1
Pola2
Pole
Polq
Polr1a
Polr1e
Por
Ppapdc1b
Ppic
Ppil1
Ppp1ca
Ppp1r12c
Ppp1r15a
Ppp1r16b
Ppp1r3e
Ppp2r2c
Ppp4r2
Pqlc1
Prc1
Prdx4
Prelid1
Prelid2
Prickle1
Prickle3
Prim2
Prkar2a
Prkca
Prkd3
Prl8a9
Prmt5
Prss36
Psap
Psd3
Psen2
Psg17
Psmb5
Psmd8
Psme2
Pstpip1
Ptgr2
Pth2
Ptp4a3
Ptpn1
Ptpn18
Ptprcap
Ptprd
Ptprj
Puf60
Pxk
R74862
Rab37
Rab38
Rab4a
Rab6b
Racgap1
Raf1
Ralgapa1
Ralgapb
Raly
Rbbp8
Rbfa
Rbfox1
Rbl2
Rcbtb2
Rdh19
Rdh7
Reep1
Reep4
Reg3g
Rel
Rfk
Rfx5
Rg9mtd3
Rgs1
Rgs10
Rgs11
Rgs7bp
Rhbdd2
Rhbdl3
Rhog
Rnaseh1
Rnf112
Rnf126
Rnf14
Rnf145
Rnf187
Rnf20
Rogdi
Ror1
Rph3a
Rpl10l
Rpl23
Rpl7l1
Rpp38
Rps11
Rps2
Rps9
Rrp36
Rsad1
Rtn3
Rtn4ip1
Rwdd1
Rxfp4
Ryr1
Sacs
Sag
Sall3
Sars
Sass6
Sat1
Satb1
Sbno2
Sbpl
Scarb1
Scd1
Scn4a
Scp2
Scyl1
Sdf2
Secisbp2l
Sectm1a
Sel1l
Sema4d
Sema4g
Serinc5
Serpina3b
Sesn1
Sesn2
Setd1b
Setd2
Sfrp4
Sfrp5
Sfxn3
Sgcb
Sgcg
Sgol1
Sgtb
Sh2b2
Sh3bp1
Sh3glb1
Shank3
Shd
She
Shkbp1
Shprh
Shroom1
Shroom4
Sirt7
Ska1
Skint3
Slc12a6
Slc12a8
Slc16a3
Slc1a5
Slc20a1
Slc22a13b
Slc25a11
Slc2a1
Slc2a3
Slc2a6
Slc35e2
Slc37a2
Slc38a2
Slc38a3
Slc39a14
Slc39a9
Slc3a2
Slc48a1
Slc4a7
Slc5a12
Slc6a9
Slc7a1
Slc7a4
Slc9a7
Slc9a8
Slmap
Smarcc1
Smc4
Smg5
Smg7
Smpd2
Smpdl3b
Smtn
Smyd5
Snap47
Snapc1
Snora73b
Snord14e
Snord49a
Snord96a
Sntb1
Snupn
Snx19
Snx25
Snx30
Snx33
Soat1
Sod1
Son
Sox3
Spaca4
Spata6
Sphk2
Spin4
Spock1
Spr
Srsf2
Ssh1
Ssr2
St3gal2
St3gal3
St6gal1
St8sia4
Stam
Stat5b
Stat6
Steap3
Stk32b
Stk40
Stoml1
Stx16
Stx2
Stx6
Sugp1
Sult1b1
Sumf2
Susd1
Susd4
Suv39h1
Svil
Syce2
Syne2
Syngap1
Sys1
Syt10
Tacc3
Taco1
Taf1d
Taf2
Tagln2
Taok1
Tapbp
Tarm1
Tars2
Taz
Tbc1d22b
Tbc1d5
Tbc1d8
Tbcb
Tbcd
Tbkbp1
Tbl1xr1
Tbx2
Tbxa2r
Tcirg1
Tctex1d1
Tdgf1
Tdrd3
Tdrkh
Terf2ip
Tesk1
Tex12
Tfap2e
Tfcp2
Tfpt
Tgm2
Thap2
Thap4
Thoc2
Tk1
Tkt
Tle2
Tlr1
Tlr2
Tm9sf3
Tmco3
Tmed4
Tmed9
Tmem106c
Tmem129
Tmem150c
Tmem189
Tmem196
Tmem215
Tmem234
Tmem52
Tmem63b
Tmem71
Tmem8
Tmem8b
Tmem97
Tmie
Tmprss9
Tnfaip2
Tnfrsf12a
Tnfrsf22
Tnfrsf26
Tnfsf10
Tnfsf9
Tnik
Tnpo3
Top3b
Tox4
Tpi1
Tra2a
Traf7
Trappc10
Trappc3
Trappc9
Trerf1
Trim17
Trim72
Triml2
Trip12
Trp53
Trpm2
Trpm5
Trpm7
Tsc2
Tsc22d1
Tsen2
Tsn
Tspyl2
Tssc4
Ttbk2
Ttc22
Ttc30b
Ttc5
Ttyh1
Tuba1a
Tubb1
Tubb2b
Tubb5
Tubb6
Tubgcp4
Tulp1
Twsg1
Txndc5
Txnip
Txnl4b
Tyms
Uap1l1
Uba1
Ubash3a
Ube2c
Ube2i
Ube2j1
Ubfd1
Ubr3
Ubtd2
Ubtf
Ubxn4
Uhrf1bp1l
Uhrf2
Ulk3
Unc13d
Unc45a
Unc93b1
Uqcrh
Urb1
Usp25
Usp34
Usp42
Vamp1
Vamp4
Vav1
Vdac1
Vdr
Vegfa
Vim
Vmn1r15
Vmn1r171
Vmn1r28
Vnn1
Vnn3
Vps53
Vsig10
Vwa5b2
Wars
Was
Wbp1
Wdr20a
Wdr5
Wdr6
Wdr60
Wdr65
Wdr75
Wdr83
Wdr92
Wee1
Wipi2
Wnk4
Wnt3a
Wrb
Wwp1
Xpo5
Xrcc5
Xylb
Yeats2
Yipf7
Ypel3
Zbtb11
Zbtb38
Zbtb6
Zc3h12b
Zc3h12c
Zcchc17
Zdhhc24
Zdhhc4
Zdhhc5
Zfp101
Zfp106
Zfp259
Zfp281
Zfp287
Zfp322a
Zfp35
Zfp36l1
Zfp418
Zfp518a
Zfp521
Zfp524
Zfp536
Zfp541
Zfp558
Zfp579
Zfp622
Zfp64
Zfp667
Zfp759
Zfp784
Zfp820
Zfp846
Zfp867
Zfp869
Zfp947
Zg16
Zhx2
Zkscan16
Zkscan6
Zmat4
Zmym4
Zmynd19
Zmynd8
Znfx1
Znhit6
Znrf1
Znrf2
Zscan12
Zscan20
Zyg11b

## Sheet: Only BMMC dKO vs CTR
Gene
0610012G03Rik
0910001L09Rik
1110035H17Rik
1600012P17Rik
1600015I10Rik
1700003F17Rik
1700009P17Rik
1700010I14Rik
1700016D06Rik
1700016K19Rik
1700020L24Rik
1700026D08Rik
1700056E22Rik
1700072H12Rik
1700094D03Rik
1810034E14Rik
1810062G17Rik
2010002N04Rik
2010005H15Rik
2010321M09Rik
2310008H09Rik
2310039H08Rik
2310061J03Rik
2610002M06Rik
2810008D09Rik
2810408A11Rik
2810422O20Rik
3110082J24Rik
41523
4833403I15Rik
4833420G17Rik
4930435H24Rik
4930471M23Rik
4930507D05Rik
4930519F09Rik
4930578N16Rik
4930579G18Rik
4930579K19Rik
4931414P19Rik
4932425I24Rik
4933402D24Rik
4933407C03Rik
4933408J17Rik
5031439G07Rik
5430411C19Rik
5430416O09Rik
5730403B10Rik
5730455O13Rik
5830415F09Rik
5830433M19Rik
6330403A02Rik
6330403K07Rik
6430573F11Rik
7420461P10Rik
9230104L09Rik
9330175E14Rik
A430078G23Rik
A530098C11Rik
A630012P03Rik
A830018L16Rik
AA386476
AA388235
AI314831
AI480653
AI987944
AW549877
Aak1
Aasdhppt
Abca1
Abcc1
Abcg1
Abhd1
Abpz
Abt1
Accn4
Acox3
Acsbg1
Actl7a
Adam10
Adam1a
Adamtsl1
Adap2
Adarb2
Adck3
Adora2b
Aen
Afmid
Agap3
Aggf1
Agpat2
Agtrap
Agxt
Ahnak
Ahr
Ak3
Akap2
Akap6
Alb
Aldh6a1
Aldh7a1
Alg2
Alkbh4
Alkbh6
Alkbh7
Alpk1
Als2
Ambn
Ampd3
Ang2
Ank
Ankrd22
Ankrd36
Anxa6
Ap1g2
Ap1m1
Apeh
Aplf
Aplnr
Apoa1
Apoc4
Aqp7
Arf4
Arfrp1
Arhgap26
Arhgap28
Arhgap39
Arhgef10l
Arhgef4
Arl14
Arl15
Arl4c
Arl6ip6
Armcx2
Arrdc3
Arsa
As3mt
Asb1
Ascl2
Ascl4
Atf7
Atf7ip2
Athl1
Atp10b
Atp13a2
Atp13a4
Atp1b3
Atp2b3
Atp2b4
Atp5e
Axin2
Azi1
BB287469
BC002230
BC051076
BC051628
BC052040
BC056474
BC057022
BC067068
Bbs4
Bcl2
Bcl2a1c
Bcl9
Bcorl1
Bhlha9
Blnk
Bpnt1
Bsph1
Btg4
Btrc
C030039L03Rik
C130046B21Rik
C8b
C8g
Cacnb4
Calcr
Camk2n2
Capn10
Car12
Card11
Casp12
Catsperb
Ccdc11
Ccdc117
Ccdc138
Ccdc142
Ccdc47
Ccdc48
Ccnb3
Ccndbp1
Ccrl1
Ccrl2
Cd244
Cd81
Cd82
Cd8a
Cdc23
Cdh18
Cdh24
Cdh8
Cdipt
Cdk18
Cdk2
Cdk5
Ceacam20
Cela1
Cep63
Cerkl
Cflar
Cga
Chchd8
Chd5
Chpt1
Chrm1
Chrna9
Chst14
Clca5
Clcn3
Clcn6
Cldn18
Cldnd2
Clec2h
Clec5a
Clip2
Clpb
Clpp
Cltb
Cmtm3
Cndp2
Cnga2
Cnksr3
Cnnm3
Cnot3
Cobll1
Commd4
Cops7b
Cox10
Cox7a2l
Cpne9
Cpsf1
Cpsf7
Crygd
Crygs
Csnka2ip
Cspp1
Ctbp2
Ctrl
Cux2
Cwc27
Cxcl1
Cybrd1
Cyp11a1
Cyp2d22
Cyp2e1
Cyp7b1
Cypt2
D130050E23Rik
D17Wsu92e
D430041D05Rik
D730039F16Rik
D730048I06Rik
Dapl1
Dbp
Dcaf12
Dcaf12l2
Dcc
Dclk1
Dclre1c
Dctn2
Ddb2
Ddit4l
Ddr1
Ddx50
Defb5
Dennd1c
Dennd2d
Depdc5
Dgcr2
Dhcr7
Dhh
Dhx34
Dhx35
Diras2
Dlg4
Dlg5
Dnahc14
Dnahc3
Dnajc24
Dnajc30
Dock5
Dpf2
Dse
Dtwd1
Dtymk
Dynlt3
E330034G19Rik
Eaf1
Ear2
Ecel1
Echdc3
Ect2l
Edn1
Ednra
Eef1g
Efna2
Eif2c1
Eif2c4
Eif2s2
Eif3b
Eif4e3
Elf5
Elovl4
Elovl7
Elp3
Eml3
Emp1
Enam
Entpd6
Eny2
Epc1
Epha5
Erbb3
Ermn
Esrp1
Etaa1
Exoc3l
F2r
F630042J09Rik
Fam102a
Fam107a
Fam150b
Fam160a2
Fam178b
Fam198b
Fam19a2
Fam48a
Fam53a
Fam69b
Fam98a
Fancl
Fastkd3
Fbxl7
Fbxo22
Fbxo41
Fbxw24
Fbxw5
Fcgr2b
Fchsd1
Fdxr
Ffar2
Fgb
Fgf2
Fhit
Ficd
Fkbp1a
Fkbp1b
Flot1
Flot2
Fndc4
Fnta
Foxk2
Frmd4a
Frmd8
Fstl1
Ftsj1
Fubp3
Fut1
Fxyd7
Gadd45b
Galnt13
Galt
Gas6
Gata2
Gatc
Gcc2
Gcdh
Gdap10
Gdf1
Gdf11
Gemin5
Gfod1
Gga1
Gga3
Ggnbp1
Gipc1
Glrp1
Glt8d1
Glyctk
Gm10267
Gm10351
Gm10404
Gm10551
Gm10555
Gm10573
Gm10589
Gm10636
Gm10667
Gm10732
Gm10804
Gm10831
Gm10844
Gm1123
Gm11564
Gm11992
Gm13280
Gm13629
Gm14496
Gm14812
Gm1587
Gm16495
Gm16515
Gm17359
Gm19620
Gm4787
Gm4847
Gm4981
Gm4997
Gm5532
Gm5567
Gm5617
Gm5901
Gm5946
Gm6116
Gm626
Gm628
Gm7241
Gm9372
Gm9524
Gm9558
Gm9821
Gm9856
Gm9975
Gmip
Gnas
Gnpda2
Gp5
Gp9
Gpam
Gpat2
Gpd2
Gpn1
Gpr155
Gpr173
Gprasp1
Gramd1c
Grhl3
Gria4
Grrp1
Gstt4
Gtf2h4
H2-Oa
H28
Hbb-bh1
Hcfc1
Hcrtr1
Hdac6
Hddc3
Hdgfrp3
Heatr2
Heg1
Herc2
Hint3
Hivep3
Hmcn1
Hoga1
Hoxc9
Hpcal1
Hps1
Hpvc-ps
Hrh2
Hs6st3
Hsd11b2
Htra2
Hvcn1
Icam4
Icos
Idnk
Iffo1
Ifngr2
Ifrd1
Igf2r
Ighg3
Ikbkb
Il12a
Il17rc
Il1a
Ipo11
Irf3
Irx1
Isca2
Itga4
Itga9
Jazf1
Jmjd1c
Jrk
Kcnc4
Kcne1
Kcnip2
Kcnq1
Kctd13
Kif13a
Kif23
Kif9
Kifc2
Klrc1
Krt15
Krt31
Krt80
Krt9
Krtap4-2
L1cam
LOC100503956
Lama3
Lamp1
Lancl1
Las1l
Lass6
Lce1a2
Lce1l
Lcmt2
Leprotl1
Letmd1
Lgi4
Lhx5
Lif
Lingo2
Lins
Lipc
Lipk
Lman2l
Lrp4
Lrrc4
Lrrc61
Lrrcc1
Lst1
Lypd1
Lztfl1
Mab21l3
Maged2
Mall
Man2c1
Map3k1
Map3k10
Map3k6
Map4k1
Mapk7
Mapkapk2
Marco
Mcpt4
Mdc1
Mdfic
Mdh1b
Mdk
Me3
Med16
Megf9
Meis2
Mettl10
Mettl14
Mettl15
Mettl4
Mex3c
Mfap2
Mfsd4
Mfsd5
Mfsd8
Mgea5
Minos1
Mir134
Mir152
Mir153
Mir181b-1
Mir208a
Mir216b
Mir411
Mir7-2
Mir7b
Mir92-1
Mknk1
Mlh3
Mlph
Mmachc
Mme
Mmp7
Mnx1
Morn4
Mpp1
Mras
Mrps22
Mrps25
Ms4a14
Ms4a4d
Msl2
Mthfd1
Mtl5
Mtmr11
Mtmr14
Mtmr9
Mto1
Mtx1
Myeov2
Myh14
Myh9
Myo9a
Mzf1
N6amt1
Naip5
Nampt
Nans
Napepld
Nat6
Nav1
Ncald
Ndnl2
Ndor1
Ndrg3
Ndufa11
Ndufc1
Nedd4l
Neu1
Neurl1b
Nfatc2
Nfe2l1
Nfkbib
Nfkbiz
Ngfrap1
Nhs
Ninj1
Nit2
Nkiras1
Nlrp9c
Nmrk1
Notch1
Nphp1
Nrip3
Nrk
Ntn1
Nudcd1
Nudt16l1
Nudt3
Nxnl2
Nxph3
Obfc1
Odf2l
Olfr1030
Olfr1031
Olfr1047
Olfr1053
Olfr1090
Olfr1111
Olfr1258
Olfr1289
Olfr1320
Olfr1325
Olfr1355
Olfr140
Olfr1463
Olfr1500
Olfr201
Olfr25
Olfr284
Olfr290
Olfr301
Olfr307
Olfr380
Olfr449
Olfr450
Olfr481
Olfr507
Olfr555
Olfr60
Olfr615
Olfr622
Olfr63
Olfr652
Olfr722
Olfr849
Olfr890
Olfr898
Olfr911-ps1
Olfr917
Olfr918
Olfr97
Olfr983
Omt2a
Ormdl1
Osbpl9
Otogl
P2rx3
Pag1
Parn
Parp8
Pars2
Parvb
Pate2
Pate4
Patl1
Pax6
Pcdh15
Pcdhb14
Pcdhb17
Pcdhb20
Pcdhb5
Pcyt1b
Pdcd6
Pde8b
Pdgfrb
Pdk4
Pdss2
Per2
Perp
Pex12
Pex3
Pgc
Pgpep1l
Phactr4
Phc1
Phex
Phf12
Phka2
Phlda1
Phldb1
Phlpp1
Phyh
Phyhip
Pias3
Pigh
Pigs
Pik3c3
Pip4k2a
Pisd
Piwil2
Plekha5
Plin5
Plscr3
Plxna2
Plxnb3
Pmaip1
Pmm2
Pnpla2
Podxl2
Pof1b
Pogz
Polb
Poldip2
Polg
Pon1
Pot1a
Pou2f2
Pou3f2
Ppa1
Ppapdc2
Ppard
Ppargc1b
Ppfia3
Ppie
Ppm1e
Ppox
Ppp2r2b
Ppp3cc
Ppp3r1
Prdm2
Prf1
Prg4
Prickle4
Prkar1a
Prkd1
Prkrip1
Prop1
Prr3
Prss12
Prss21
Prss27
Prss38
Prss46
Prss51
Psg16
Psmf1
Ptpn21
Ptprg
Ptpro
Pttg1ip
Pus10
Pycrl
Pyroxd1
Qrfpr
Rab32
Rab36
Rab44
Rab4b
Rabep1
Rabggtb
Rabl5
Ranbp10
Rasa2
Rasal1
Rassf4
Rbm19
Rbm7
Rdh18-ps
Reep2
Rftn2
Rgs13
Rgs4
Rhod
Rilpl2
Ring1
Rinl
Rnasel
Rnf11
Rnf111
Rnf135
Rnf139
Rnf182
Rnf185
Rock1
Rpl13
Rprm
Rps6ka6
Rptor
Rras
Rreb1
Rtp1
Rufy4
Rxfp2
Rybp
S100a6
Saa2
Samd10
Samd14
Samd7
Samt4
Sbk1
Scamp3
Scarna13
Scnm1
Sds
Sec24a
Sec62
Sel1l3
Sema4c
Serpina3m
Serpinb6b
Serpind1
Sertad3
Sf1
Sf3b2
Sfn
Sgms1
Sh2d3c
Sharpin
Shisa5
Shpk
Siae
Sin3a
Sipa1
Sirt3
Sis
Sit1
Six2
Skint4
Skp2
Slc16a6
Slc19a2
Slc1a2
Slc22a26
Slc25a2
Slc25a34
Slc25a41
Slc25a48
Slc26a4
Slc26a5
Slc29a3
Slc31a2
Slc34a2
Slc35b3
Slc35d1
Slc38a4
Slc38a9
Slc39a13
Slc39a3
Slc4a11
Slc52a3
Slc5a3
Slc6a6
Slc7a3
Slmo2
Slx4
Smarcal1
Smc1a
Smek3-ps
Smpdl3a
Snai1
Snora33
Snora74a
Snord14a
Snord15b
Snord34
Snord35a
Snord35b
Snord42b
Snord8
Soat2
Socs3
Sorbs3
Sox12
Sox2
Spats1
Spats2l
Spic
Spice1
Spink13
Spon2
Spopl
Sppl3
Srek1ip1
Srgap3
Srpk2
Srrm1
St18
St6galnac3
Stard9
Stk24
Strada
Stx17
Stxbp2
Suds3
Sulf2
Supt3h
Sv2a
Svs5
Sync
Synj2
Syp
Syt12
Sytl1
Szt2
T
Taar9
Taf1b
Taf6l
Tas2r129
Tas2r137
Tas2r140
Tbc1d22a
Tbp
Tcap
Tcf20
Tcf7l1
Tecr
Tecta
Tet1
Tex11
Tex21
Tfr2
Thrsp
Tiam1
Timd2
Tln1
Tmed10
Tmem11
Tmem120a
Tmem138
Tmem150b
Tmem159
Tmem167
Tmem175
Tmem184b
Tmem184c
Tmem209
Tmem214
Tmem218
Tmem225
Tmem26
Tmem28
Tmem50b
Tmem90a
Tmem98
Tmod2
Tnf
Tnfrsf18
Tnfsf13b
Tnfsf14
Tnip1
Tnrc6b
Top1
Tox
Trak2
Trdn
Treh
Trim26
Trim32
Trim36
Trim39
Trim65
Trp53i11
Trp53inp1
Tspan32
Ttc1
Ttc15
Ttc28
Ttc39b
Ttf1
Tti1
Ttll11
Tubb2a
Tubg2
Tusc5
Txlnb
Tyw3
Ubd
Ube2l6
Ube2u
Ube2z
Ubl7
Ugt2b38
Uhrf1bp1
Ulk2
Unc13c
Unc50
Urb2
Usp40
Vaultrc5
Vezf1
Vhl
Vmn1r211
Vmn1r23
Vmn1r47
Vmn1r75
Vmn1r84
Vmn2r81
Vmn2r90
Vps37c
Vsx2
Vtn
Vwf
Wbp5
Wbscr27
Wdfy4
Wdpcp
Wdr11
Wdr35
Wdr45
Wfs1
Wipf2
Wnt5a
Wnt8a
Xab2
Xist
Xk
Xkr4
Xpr1
Xrcc2
Xrcc6bp1
Ypel5
Zbed3
Zbtb42
Zbtb43
Zbtb44
Zbtb45
Zc3hc1
Zcchc11
Zcchc4
Zdhhc15
Zfp187
Zfp207
Zfp30
Zfp318
Zfp36
Zfp384
Zfp385c
Zfp395
Zfp438
Zfp616
Zfp687
Zfp697
Zfp931
Zfp939
Zfp946
Zfp958
Zfpm1
Zfyve26
Zkscan14
Zmat3
Zscan21

## Sheet: Only Ex vivo dKO vs CTR
Gene
2310003C23Rik
4930444A19Rik
6720401G13Rik
8430419L09Rik
A430033K04Rik
A_55_P1999319
A_55_P2057306
A_55_P2087944
A_55_P2173398
Akr1c12
Cd59a
Coro2a
Ctsg
D4Ertd58e
Efnb2
Fntb
Fut7
Fxn
Galc
Gcet2
Gm6961
Gsg1l
Gzmb
Hs3st3a1
Il10ra
Kctd11
Mlf1ip
Mrgprx1
Neurog2
Nhsl2
Pabpn1l
Padi2
Ppp2r3a
Rfx7
Sat2
Slc30a7
Slc7a8
Smarca1
St3gal5
Stk10
TC1659485
Tdrd5
Tns3
Trcg1
Txndc3
Zfp945
chr10:6480075-6603900_R
chr12:88216358-88221647_F
chr18:46651944-46652663_R
chr19:53517903-53540753_F
chr19:53517903-53540753_R
chr1:138570107-138632310_F
chr1:138570107-138632310_R
chr2:174088550-174109425_F
chr8:87504644-87513694_R
chr9:14460976-14488051_F
chr9:14460976-14488051_R
chr9:31834945-32015745_R
chrX:47893703-47996700_R
chrX:92119889-92128492_R
chrX:92139043-92140820_R
chrX:92151384-92157256_R

## Sheet: Only Ex vivo dKO vs Kit-creERT
Gene
Chi3l7
Chrd
Dkk3
ENSMUST00000097954
ENSMUST00000103340
Fgl2
Gm9567
Gpc4
Ldhd
Nap1l3
Olfr916
Ptafr
Senp3
Sh3bgrl2
chr10:81615171-81615810_F
chr3:95454378-95454600_F
chr6:140556677-140557216_F

## Sheet: 2way_5696
Gene
0610007L01Rik
1300014I06Rik
1700106N22Rik
2700046G09Rik
5730508B09Rik
A2ld1
AB124611
AK129341
Abca7
Abhd14b
Adamts3
Adamtsl3
Adat2
Adrbk2
Ahdc1
Akap17b
Akr1c20
Arfgap3
Arhgap4
Atat1
Atf4
Atp10a
B230312A22Rik
B630005N14Rik
BC037034
Bbs2
Bcl3
Brd1
Cacnb2
Casp4
Ccdc159
Cct5
Cd69
Cd72
Cd96
Cd97
Cdc14a
Cds2
Ceacam16
Chd1l
Clstn1
Cog2
Cox11
Cox4i1
Creb5
Csda
Cux1
Cyb5b
Cyb5r3
Cybasc3
D5Ertd579e
D9Ertd402e
Dcaf5
Ddx17
Ddx27
Dennd4b
Depdc1b
Dgat1
Dhdh
Dnajb2
Dnlz
E230008N13Rik
Eapp
Edem3
Eef1b2
Eef2
Eef2k
Eif2c2
Eif3f
Eif3h
Eif3i
Eif3k
Eif4a1
Eif4b
Faah
Fam116b
Fam133b
Fam76b
Fancg
Fastk
Fau
Fbxo33
Fgfr1op
Fggy
Fhod1
Fn3krp
Frat1
Fryl
Galnt11
Gbp7
Glrx
Gltscr2
Gm10548
Gm11201
Gm4832
Gm4883
Gm5215
Gm5779
Gm6682
Gnb2l1
Gpx7
Gramd1b
Gstk1
Gstm4
Gstm5
Gstm7
Gstt3
Gtf3c2
H2-Ke6
Hars2
Hdlbp
Herpud1
Hk2
Hoxa7
Hpn
Hsph1
I730030J21Rik
Id2
Idua
Igbp1
Il1r2
Ivd
Jmjd8
Kansl1
Kptn
Large
Lekr1
Lhfp
Lipa
Loxl4
Lpin2
Lrrc33
Lrrc8c
Lta
Lzic
Mak16
Man1a
Map4k5
Med23
Mettl5
Mfn1
Mier1
Mks1
Mrpl44
Myc
Myd88
Myo1d
Napsa
Nat8l
Nek9
Neurl3
Nfia
Nfkbid
Nicn1
Nnt
Nox1
Olfr1484
Osbpl2
Oxsm
P2rx1
Pank1
Parp3
Pbrm1
Pde4d
Pde8a
Pdp1
Pfdn5
Pgm2l1
Pgrmc1
Pip5k1a
Pkd2
Pla2g6
Plb1
Plcb2
Pld4
Pnma1
Pold3
Polr1c
Polr2e
Pomgnt1
Ppan
Ppfibp2
Ppp1r37
Prpf40b
Prpf8
Prps1l1
Prr13
Ptk2b
Ptpn3
Pttg1
Rab11fip4
Rabl2
Rapgef2
Rasal3
Rasgef1a
Rbm33
Rc3h2
Rfc2
Rgl2
Rgs19
Rhbdf1
Rhof
Rin3
Rnf38
Rpgr
Rpl13a
Rpl22
Rpl26
Rpl34
Rpl4
Rpl8
Rplp0
Rplp1
Rplp2
Rps14
Rps15
Rps15a
Rps19
Rps3
Rps5
Rps6ka2
Runx1t1
Scmh1
Scn1b
Sec22c
Sema6d
Serf1
Slc16a13
Slc17a6
Slc23a2
Slc25a35
Slc30a2
Slc35d2
Slc38a10
Slc39a4
Slc50a1
Slc6a12
Slco2b1
Snord52
Sort1
Spef2
Spred2
Spred3
Spry4
Sqle
Srd5a3
Stard5
Stk16
Stk35
Stom
Stradb
Tada1
Tbc1d19
Tcf25
Tctn3
Tecrl
Thap1
Tm2d3
Tmem165
Tmem222
Tmx1
Trim68
Trub1
Ttc8
Ttll3
Tuba8
Tulp3
Unc5b
Usp37
Vps28
Vps37a
Wdr41
Wdyhv1
Yipf2
Zc3h12a
Zc4h2
Zfp167
Zfp275
Zfp467
Zfp811

## Sheet: 2way_289
Gene
Apoe
H1f0
Mrgprx2
Pde10a
Pde7b

## Sheet: 2way_6863
Gene
4930420K17Rik
Cd55

## Sheet: 2way_4897
Gene
Cstad
Muc13
Prnp
Tmbim1
Tmem2

## Sheet: 2way_135
Gene

## Sheet: 2way_7390
Gene
4930573O21Rik
A230098N10Rik
AF366264
Adra1d
Alox12
Ankdd1a
BC065403
Cbln3
Cd24a
Col5a3
E030042N06Rik
ENSMUST00000072014
ENSMUST00000085379
ENSMUST00000100708
ENSMUST00000163925
ENSMUST00000172100
Gga2
Gm10046
Hpgd
Kl
Loxl2
Mpp4
Necab2
Nkd1
Pik3r6
Plekho2
Prkar2b
Prss34
Ptprh
Rnf133
Smpx
Sytl2
Tpsg1
chr11:97457180-97487074_F
chr16:84702353-84710928_F
chr16:84702353-84710928_R
chr18:46646048-46659873_F
chr18:46646048-46659873_R
chr3:36299456-36299851_F
chr4:3169583-3180017_F
chr9:65368908-65377592_R
chr9:65376063-65390480_F
chr9:65376063-65390480_R
chrX:92149320-92151107_R

[truncated: 6 more sheets: 3way_3843, 3way_6806, 3way_4348, 3way_2848, 4way_2950, Summary]
